# Supplementary material for: Ketamine evoked disruption of entorhinal and hippocampal spatial maps
Source: Nat Commun. 2023 Oct 7;14:6285. doi: 10.1038/s41467-023-41750-4 (PMC10560293; doi:10.1038/s41467-023-41750-4)
Supplement: Supplementary file 4 — Source Data [file 41467_2023_41750_MOESM4_ESM.xlsx]

## Sheet: Fig2
		2e - Lick Accuracy
		Baseline	Control	Ketamine
Mean		0.797814	0.67608	0.140185
Sessions	Females	0.74938	0.799965	0.138896
		0.822709	0.879537	0.318608
		0.922614	0.708411	0
		0.876044	0.880401	0
		0.680789	0.152519	0.112309
		0.09	0.024	0.0485
		0.783844	0.858149	0.136087
		0.884856	0.900388	0.07
		0.859496	0.897036	0.102083
		0.969287	0.923	0.210743
		0.926169	0.708013	0.0442222
		0.12342	0.0594286	0.0758333
		0.56757	0.716312	0.08
		0.841031	0.886505	0.863521
		0.845963	0.790943	0.0777778
		0.591686	0.0868432	0
		0.853857	0.374062	0
		0.733102	0.545086	0.02
		0.889792	0.930245	0.02
		0.96	0.513843	0.06
		0.907186	0.948823	0.0497888
		0.926641	0.920264	0.02765
		0.927392	0.916097	0.0560556
		0.91197	0.934891	0
	Males	0.932744	0.534545	0.173452
		0.875484	0.57725	0.426086
		0.961751	0.518592	0.505617
		0.804181	0.681692	0.0320238
		0.834298	0.642426	0.0528237
		0.88115	0.97314	0.503468

## Sheet: Fig3
		3b - Delta Mean FR/Baseline FR				3g - Delta Mean FR/Baseline FR							3m - Stability
		Control	Ketamine			Control Excitatory Neurons	Ketamine Excitatory Neurons		Control Inhibitory Neurons	Ketamine Inhibitory Neurons			Baseline	Control	Ketamine
Mean		-0.0303413	1.51668			0.0346928	0.492075		-0.0705607	0.048501			0.109457	0.099649	0.0568237
Cells	Females	0.476667	3.36667		Females	0.13448	1.04994	Females	0.257957	-0.256614		Females	0.784099	0.861249	0.865519
		0.116667	2.79667			0.028024	0.873306		0.032811	-0.31545			0.469936	0.559154	0.258843
		2.50667	7.41333			0.791302	2.36466		0.142427	-0.00185621			0.482928	0.509596	0.0464507
		0.813333	0.4			0.230318	0.104394		0.0883956	-0.306159			0.738858	0.859909	0.678721
		-0.0366667	-0.22			-0.0104394	-0.0675242		-0.0690094	0.190131			0.0512529	0.18098	-0.0475863
		0.976667	3.74			0.309627	1.18983		-0.0167414	0.702936			0.323854	0.28135	0.169653
		-0.00333333	0.233333			-0.000681345	0.0744621		-0.059666	0.755342			0.0598278	0.0216175	0.14127
		0.07	0.336667			0.0204463	0.102693		0.105684	0.924199			0.191574	0.134037	0.0795553
		3.10333	17.0867			0.966781	5.4624		-0.190278	-0.151984			0.308599	0.384887	0.0952974
		0.0466667	0.136667			0.0165182	0.0446903		-0.0497172	0.444286			0.0736713	0.145315	0.0816809
		0.813333	-0.18			0.260754	-0.0656461		-0.0767009	0.216627			0.394067	0.31056	0.334098
		-0.876667	-0.51			-0.276448	-0.162907		0.0215234	0.326365			0.770776	0.601833	0.219044
		0.13	0.17			0.040466	0.0546024		-0.242931	0.0931441			0.212088	0.401535	0.163801
		1.27333	1.91667			0.404748	0.619283		-0.0776011	0.445162			0.216653	0.498156	0.166926
		0.423333	-0.11			0.136855	-0.036289		-0.111273	0.324668			0.579209	0.523813	-0.000725051
		0.673333	-1.38667			0.221597	-0.483968		-0.0895873	0.135058			0.318943	0.151966	-0.00665067
		-0.233333	4.09333			-0.106491	1.31103		0.122817	0.408303			0.044436	0.0614267	0.0104751
		-1.96	8.64667			-0.665846	2.7619		0.0111793	0.311121			0.150565	0.295796	0.0491921
		0.663333	0.236667			0.194331	0.076832		-0.0125431	0.409168			-0.00254647	0.0191545	0.0443492
		0.3	3.08			0.0866137	0.974175		-0.0646634	0.56048			-0.0335491	0.0419956	0.0153127
		2.18	2.58667			0.656799	0.807832		0.026612	0.133077			0.0633001	0.440861	0.0503041
		-1.84	6.26667			-0.607357	1.98844		-0.0928736	0.131908			0.391446	0.525816	-0.0276376
		0.18	11.7733			0.0336703	3.75759		0.00889366	1.07314			0.155104	0.0907549	0.0162153
		4.14	3.50333			1.28691	1.12465		-0.135237	0.628774			0.0323176	0.148767	-0.0161393
		1.52	0.01			0.472433	0.00757774		-0.0494755	0.306266			0.127641	0.239656	0.0872703
		0.236667	5.39667			0.0708302	1.74711		-0.0416279	0.302026			0.0821489	0.207867	-0.0235645
		0.286667	6.75667			0.0827389	2.16093		-0.0556752	0.101208			-0.0205709	0.0524967	-0.00395431
		-1.32667	-0.853333			-0.454487	-0.271466		-0.221936	2.15018			0.383861	0.533933	-0.0451017
		-0.19	1.55667			-0.0598221	0.49814		-0.846852	-0.040662			-0.00573232	-0.00639992	0.0747991
		0.57	3.82333			0.182055	1.24658		-0.287928	-0.239182			0.109027	0.179009	0.0315626
		-0.44	1.51333			-0.137472	0.469038		-0.095978	-0.332565			NaN	0.061248	-0.0623691
		2.65333	3.39667			0.843872	1.1047		-0.0470323	0.14247			0.135805	0.151903	0.0322694
		0.326667	3.91			0.100436	1.25069		-0.146262	0.0058733			0.0992809	0.0630841	-0.0183807
		-1.04667	5.96			-0.339173	1.91848		-0.109776	0.248449			0.410546	0.419696	-0.00918481
		2.35667	1.19667			0.749284	0.351047		-0.0142883	0.142838			0.108526	0.0554661	0.0624784
		-1.38	1.86667			-0.477978	0.601319		-0.108469	0.456258			0.447657	0.171234	0.0839565
		-0.976667	14.77			-0.302079	4.54202		-0.0411315	0.898398			NaN	-0.0216176	-0.0675537
		-0.426667	2.32			-0.162243	0.729803		-0.0652346	0.2856			0.21709	0.077104	0.0042105
		7.48333	-7.09			-0.700683	0.256914		-0.085519	0.8553			0.527667	0.520852	0.0243637
		-2.14	0.743333			-0.00360816	1.19178		-0.218403	-0.00986018			0.300504	0.167192	0.0443755
		0.0166667	3.69333			-0.0204166	1.03315		-0.0659306	-0.189204			0.39872	0.17956	0.107156
		1.06333	-8.71			0.158179	2.33111		0.136769	-0.388177			0.127957	0.0965432	0.0442813
		-0.06	3.23333			-0.166331	2.42482		0.0522819	0.179133			0.0720489	-0.0101566	-0.0719434
		0.603333	7.27667			-1.13384	3.90964		-0.000624428	-0.213244			0.0834642	0.0985402	-0.0267823
		-0.51	7.54667			0.286822	2.0827		-0.103874	-0.0718532			-0.0562431	0.0171405	0.0169501
		-3.61667	12.3667			0.281757	1.86133		-0.00851086	0.734722			0.0214241	-0.00990771	0.0395564
		4.09	0.0333333			-0.0116717	0.119176		-0.0597001	0.554945			0.11091	0.0305505	0.0194119
		1.01333	6.50667			-0.0201441	2.07816		-0.0969334	-0.331748			0.486914	0.352915	0.0148382
		2.72667	-8.53333			0.199782	2.23042		-0.209344	-0.139303			0.123125	0.150925	0.0297397
		0.916667	5.92333			0.150867	0.133792		-0.215075	0.846746			0.350247	0.333586	0.195807
		-0.0333333	0.376667			-0.276863	2.46436		-0.32431	-0.173419			-0.0448705	0.169015	-0.0414136
		-0.00333333	6.6			0.562447	-0.0608707		-0.42933	0.696722			0.0481078	0.114161	0.0778723
		0.646667	6.94333			-0.326139	1.4022		-0.0834645	-0.0890706			0.103749	0.211323	0.0569685
		0.653333	0.39			-0.0325564	1.31662		-0.293352	0.670036			0.106587	0.219461	-0.000748984
		-1.77667	5.23			-0.105922	-0.286271		-0.113197	-0.0185831			0.0144091	0.0566358	0.00558535
		-0.863333	7.66333			-0.00671865	0.413896		0.0491604	0.0247847			0.071893	0.0557045	0.0378638
		1.80333	-0.206667			0.251369	-0.384314		-0.14129	0.860018			0.12316	0.697507	0.0977734
		-1.01667	4.32667			0.160732	0.421533		-0.153737	1.05468			0.0617404	-0.000891819	0.0450484
		-0.103333	4.13667			0.0395713	-0.431647		-0.117115	0.463468			0.0963531	0.0412109	0.120101
		-0.36	-0.883333			-0.0460708	1.08147		0.0501788	0.649106			0.145657	0.155715	0.0129107
		-0.00333333	1.31			0.0755345	-0.240852		-0.19642	0.537037			-0.0373763	0.0126867	0.0195669
		0.83	-1.13			-0.623709	0.565374		-0.0686568	1.43817			0.0586968	0.0886487	-0.0226339
		0.55	1.31333			0.0181949	1.48398		0.0808663	0.307925			0.130767	0.0645496	0.0280949
		0.236667	-1.27			-0.00157006	0.339428		-0.515341	0.608625			0.803055	0.714276	0.361698
		0.00333333	3.31			0.00414732	-0.0341917		-0.0573088	1.08469			0.18503	0.202587	-0.0132669
		0.203333	-0.746667			-0.0906248	1.83279		0.104133	0.0720108			0.33003	0.164533	-0.000309672
		-0.293333	19.4467			0.0268391	0.505327		0.190454	-0.424942			0.0907137	0.0388459	0.0384092
		-1.91667	1.74			-0.168843	1.40334		-0.0720219	0.0130769			0.0197222	0.0939092	-0.0515429
		0.0566667	4.57667			-0.113536	0.721858		-0.202282	-1.34754			NaN	0.207296	0.0581393
		-0.00666667	1.07333			0.0512253	0.520707		-0.14346	-0.238824			NaN	0.255326	-0.0482199
		0.0133333	-0.113333			0.0336881	0.0313122		0.0158569	-0.761624			NaN	NaN	-0.0186477
		-0.293333	5.65667			-0.0854406	0.259663		-0.00023178	0.13997			0.0455716	-0.019448	0.15298
		0.08	1.56333			-0.309129	-0.094227		-0.0266035	0.48265			-0.0320457	-0.0319307	0.0301307
		-1.31667	20.83			-0.346757	0.229791		0.122171	0.0373048			0.0666972	0.0926104	-0.00516082
		3.1	25.57			0.264575	0.208296		0.0397887	0.512174			0.0445729	0.0488964	0.135343
		-0.53	4.28667			-0.0326808	0.413138		-0.0245089	-0.587024			0.0298374	0.0551177	0.0386702
		-0.363333	2.23667			-0.945007	3.32863		0.084565	-0.0131655			-0.0508414	0.222545	0.0151576
		0.26	1.65			-0.0409162	1.03426		-0.493522	-0.0676109			0.0532273	0.137408	0.0243826
		0.103333	0.1			0.0157479	0.907593		-1.22945	0.52339			-0.037833	0.0316457	-0.00356921
		-0.21	0.753333			-0.121747	-0.152983		-0.30103	0.218616			0.120505	0.133516	-0.0202576
		-0.933333	-0.306667			0.130451	0.066908		-1.13802	0.242539			0.0239129	0.0646843	0.00791745
		-1.05	0.69			-0.465809	-1.02727		-0.449503	-0.205377			0.196484	0.130313	0.051703
		0.873333	0.66			0.0208254	1.35546		-0.551232	-0.19941			0.100276	0.0940252	0.0210856
		-0.103333	1.28667			0.0473209	0.969299		-0.702925	0.0726562			-0.00595397	-0.0587922	-0.0126089
		-2.95	10.42			0.00568775	0.0859739		-0.80029	0.552801			0.393722	0.369243	0.0148205
		-0.106667	3.18667			0.4769	-1.015		-0.600384	0.0446942			-0.0488738	-0.0243512	-0.00856237
		0.04	2.79667			-0.608666	0.266364		-0.399194	0.419412			NaN	NaN	0.0042341
		-0.326667	-0.453333			-0.205565	0.215773		-1.1002	-0.0566213			0.544143	0.455556	0.0472245
		0.406667	0.2			0.0292741	0.0131648		-0.810172	1.14291			-0.0562426	-0.0038685	-0.0151431
		-1.42667	-3.19667			0.0650358	0.105911		-0.199192	0.145561			0.49449	0.544443	0.0361872
		0.0433333	4.17333			-0.0278107	2.16904		-0.419709	0.279477			0.141541	0.300069	0.014396
		0.146667	3.06333			0.444065	-0.877797		-0.0219088	-0.308765			0.170883	0.100625	0.0190865
		-5.02333	-4.2			0.264421	1.22682		-0.19563	0.567223			0.122223	0.184955	-0.00749706
		0.0166667	0.273333			0.0106645	-0.131979		-0.122093	0.109344			0.0285486	0.0614661	0.0171387
		1.48667	-3.11			-0.00123235	0		0.0577448	-0.224763			0.13862	0.100053	0.0593688
		-1.79333	0.826667			-0.403054	3.81119		-0.0180802	0.0451689			0.233356	0.151803	-0.0120329
		-0.596667	0.673333			0.166935	1.43377		0.0289581	0.346836			NaN	NaN	-0.0252984
		0.0933333	0.04			0.432464	-0.422428		0.0112246	0.846864			0.00775964	-0.0274455	0.0915706
		0.216667	0.333333			0.0190954	-0.21918		0.000577809	-0.125664			0.0866186	0.0296112	0.0901953
		-0.09	6.69667			-0.0225495	0.0290371		0.100344	0.257958			0.130876	0.26944	-0.00289803
		1.40333	-2.73667			0.150962	-0.0633058		-0.0637008	0.698821			0.052427	0.114064	0.010246
		0.87	3.84			-0.0455434	0.160347		-0.229141	0.78123			-0.0705797	0.0282724	0.00185678
		0.0333333	-0.426667			-0.162124	-0.213095		-0.0203028	0.974863			0.105004	0.11751	0.0180508
		-0.00333333	0			0.519214	0.337686		0.163948	1.08348			-0.0249221	NaN	0.0414767
		-1.27667	11.8833			0.203912	0.0373969		-0.0564953	0.600549			0.13029	0.0479595	-0.00227864
		0.513333	4.51333			-0.0291438	3.21362		0.0177079	0.000901513			9.15062e-05	-0.035502	0.0136587
		1.35667	-1.33667			0.00143379	0.303435		0.111308	-0.277813			-0.0436228	0.0511513	-0.0461437
		0.06	-0.69			0.011097	0.303204		0.0884376	-0.37115			0.113759	0.044052	0.0351039
		-0.0733333	0.09			-0.391957	0.540632		0.150345	0.493381			-0.00650529	NaN	-0.0280841
		0.56	-0.166667			1.16359	1.77481		0.167194	0.49235			0.194106	0.239596	0.128803
		-0.15	0.52			0.0120509	-0.00969287		0.102711	0.617981			0.158117	0.0544866	0.013323
		-0.513333	-0.613333			0.0516756	-0.104068		0.0478229	0.0971888			0.187387	0.0859988	-0.0477608
		1.71	1.14667			0.386862	0.351775		0.0734198	0.436411			0.389807	0.216303	0.117987
		0.646667	0.123333			0.0911461	0.154114		0.0787245	0.843585			0.0393764	0.00347889	5.0577e-05
		-0.04	10.19			0.30862	0.0395891		0.135245	0.41096			0.439461	0.430536	0.26094
		0.00333333	0.963333			1.09583	-1.53943		0.00961461	0.409565			NaN	0.00471198	0.206015
		0.0333333	0.956667			0.466354	0.235757		-0.061513	0.194333			NaN	0.00309537	0.00738361
		-1.11667	1.74667			6.09354	6.01784		-0.198651	-0.518218			0.528795	0.483207	0.101158
		3.71667	5.59333			-0.988311	0.137501		0.0632504	-0.0911592			0.137943	0.0580591	0.134384
		0.0366667	-0.03			0.979951	9.37136		-0.296967	-0.254629			NaN	0.533201	-0.0463424
		0.15	-0.34			1.11615	0.924567		-0.0418189	-0.109316			0.474951	0.47558	0.0203974
		1.22	1.19667			0.128976	1.1818		-0.0596975	-0.000445832			0.0642437	0.112971	0.0694502
		0.286667	0.466667			0.124496	0.488921		-0.0805958	0.135297			0.143043	0.0242123	0.0496892
		0.996667	0.16			0.197389	2.67683		0.0381308	-0.122991			0.738333	0.403013	0.5532
		3.53667	-4.96333			-0.0742666	0.219577		0.137466	0.0809799			0.402544	0.474756	0.501253
		1.44	0.746667			0.184224	0.424869		-0.0634749	0.112103			0.533999	0.0321534	0.320581
		19.6	18.86			1.27605	1.03622		-0.102282	-0.0550054			0.342462	0.283918	0.143078
		-3.16667	0.413333			-0.0114407	1.5103		-0.0966648	0.0781224			0.163928	0.0655927	0.461951
		-1.39333	12.24			-0.274375	4.38088		-0.0953418	0.0659057			0.272012	0.0308293	0.071709
		-2.13	6.01333			-0.152212	2.23126		0.0835249	0.0305241			0.33301	0.278004	0.102628
		3.18333	29.2267			0.437257	3.45631		0.146248	0.0652156			0.177423	0.0045059	0.0355119
		3.54333	2.88333			1.38966	0.76419		-0.0386607	-0.0670278			0.0742594	-0.0126484	-0.00816052
		0.453333	3.67			-0.767561	2.53644		0.0225864	0.172318			0.0378089	0.0711986	-0.0997822
		0.463333	1.52333			-0.934254	2.60828		0.062926	0.172212			0.229048	0.194667	0.0297112
		0.696667	8.34667			-1.3392	4.20737		-0.0421072	-0.100722			0.134117	0.0338224	0.0816876
		0.826667	9			-0.215945	2.10131		-0.138758	-0.0857764			0.0865526	0.153415	-0.00636051
		-0.183333	0.676667			-0.294584	-0.0112037		-0.0502727	-0.116796			0.13393	0.0912041	-0.0110193
		0.576667	1.31			1.23434	2.55448		-0.262183	0.0149055			-0.0377403	0.22486	0.0217703
		-6.44	2.58			-0.159411	0.692851		-0.205807	-0.00580304			0.123557	0.0932487	0.0638894
		4.05333	3.3			0.793328	1.4394		-0.546917	-0.0242693			-0.0149412	-0.0318262	0.166584
		-1.92	12.14			3.00914	3.39394		0.00650889	-0.370776			0.0132207	-0.0991664	-0.097309
		-0.0333333	4.7			0.183495	4.30557		-0.0860902	0.22647			-0.0102008	-0.00719428	0.141495
		-0.723333	13.7767			0.19237	0.748128		0.0338287	0.025226			0.0649291	-0.131561	-0.0163348
		-0.323333	6.96667			1.5943	2.19936		0.132765	-0.156334			0.140199	0.0734238	0.0205201
		1.45333	10.8			0.63038	0.341034		0.0489306	-0.12582			0.0876587	0.0392917	0.00402374
		4.56667	2.39333			0.0374029	2.53088		0.018746	0.104687			0.192001	0.0924854	0.0875589
		-2.36333	7.9			0.554674	-0.408718		-0.0382011	0.0618019			0.0500597	-0.0195348	0.0043548
		-2.80667	8.11			0.200173	3.15635		-0.150724	-0.590122			0.266585	0.059436	0.00310995
		-4.24667	13.09			0.490515	2.55667		-0.0385333	0.147951			0.0386373	-0.10164	0.14153
		-0.633333	6.44667			-1.01904	1.82885		0.101853	0.705798			-0.000976971	0.0491138	-0.0221223
		-0.803333	-0.0333333			0.263876	2.3184		-1.96975	0.00268484			0.324344	0.248874	-0.048834
		-2.86	8.97333			0.771851	2.09219		-0.600561	0.249636			0.0966626	0.125576	0.0226119
		4.04333	7.99333			1.034	1.67915		0.510071	1.28751			0.031003	0.00721257	0.0203501
		-0.45	2.24667			0.506612	3.02448		0.0715262	-0.351533			0.0125137	-0.0315847	0.00358273
		-2.09	3.73333			1.18688	4.74833		0.0136015	0.234794			0.289865	0.284887	0.0216829
		2.39	4.51333			0.626588	4.34092		-0.0282279	-0.3655			0.148654	0.0659179	0.0713054
		9.57667	10.63			1.76784	3.14404		-1.47353	-0.480323			0.0997389	0.0158968	0.054248
		0.606667	13.4033			0.0584179	1.52736		-0.247723	0.791355			0.0306165	0.0169618	0.0548591
		0.606667	2.36333			0.0719322	1.9942		0.496072	-0.959381			NaN	-0.345392	0.0770129
		5.08333	6.91			2.04977	1.03904		0.088018	-0.0812032			0.0712812	-0.0557562	-0.00498177
		1.99	1.07333			0.262407	3.15357		0.363257	-0.619284			0.00280464	-0.028911	-0.0397357
		0.13	7.85667			0.235479	4.31515		-0.0958999	1.36992			0.0229216	0.0380999	-0.00692628
		1.74	-1.26			0.477143	2.18462		0.127546	-0.592762			0.0912745	0.0258149	0.0464598
		0.63	9.80667			0.117914	5.43215		0.0650061	0.402673			0.116392	0.0365956	0.0894027
		1.63333	8.06			0.0465447	0.130024		-0.0201032	-0.488026			0.0564208	-0.0421433	0.00560462
		-3.17	5.65667			0.425923	1.99611		0.255994	-0.499129			0.0706253	0.00438197	0.11412
		3.47333	11.23			-0.228179	1.80501		0.112364	0.0971934			0.203666	0.172612	0.00581165
		0.543333	8.58667			-0.0725188	1.60118		0.370131	-0.242224			0.126981	0.094463	-0.0360483
		0.906667	7.31333			-0.149072	0.594684		0.181194	0.0423403			-0.0150307	-0.0618216	0.0370279
		2.49667	6.55667			0.104465	-0.243359		0.479988	0.141441			0.0670943	0.0705118	0.0531577
		3.35333	5.31			-0.551303	1.04602		0.102216	-1.99048			0.0394047	0.0523535	0.00739566
		1.68333	9.45333			0.3766	5.21689		-0.0265529	-0.0429522			0.0468872	0.0768262	0.0663257
		-0.0333333	11.2167			-0.396477	1.75157		-0.170328	0.0188438			0.10712	0.0459276	0.0082424
		3.83667	14.7833			0.136672	0.0587497		0.0184597	-0.190652			0.0908155	-0.00620543	-0.00834517
		2.11667	13.5433			0.854045	-0.483512		0.21042	-0.252814			0.0964239	0.0197302	0.049327
		5.61333	9.85667			0.189888	2.13279		-0.00093697	-0.956376			0.0699991	-0.00392795	0.0367891
		0.203333	4.75			-0.0872417	2.00129		0.0402628	-0.392282			0.0346529	0.0436099	0.0952129
		-1.51333	15.4367			0	0.0322424		-0.0342693	-0.429897			0.0205416	0.021507	0.0244642
		0.32	6.24333			0	-0.392212		0.00717074	-0.4001			0.0603079	0.0717364	0.0486424
		6.41667	3.22			-0.107113	1.4476		0.0917495	0.109299			-0.00478868	0.0490977	0.032961
		1.01667	3.64333			0.219725	-0.805474		-0.0303566	0.75855			0.188889	0.102312	0.0170273
		0.833333	10.1233			0.00129159	0.0852866		0.0865663	0.942565			0.0197841	-0.142771	0.0225175
		-2.37333	3.65667			0.170455	2.43453		0.805557	2.10346			0.150834	0.176776	-0.00592564
		0.853333	13.46			0	0		-0.0433042	0.252512			0.0953767	0.00800686	-0.0184459
		1.58333	6.81			0.00119087	0		0.0140348	0.927496			0.0783829	0.164588	0.0275962
		0.39	16.92			-0.320339	-0.405264		-0.0388957	0.233411			0.0140925	0.0143246	-0.0143343
		0.186667	0.423333			0.00306901	0.770542		0.345297	0.324297			0.0525969	-0.0399178	0.049312
		1.34667	6.18667			0.240823	7.10438		-0.0224013	0.331686			-0.0236772	-0.0454841	-0.00711877
		0.433333	29.6033			0.372091	-0.548554		-0.000989498	0.116907			0.0133359	0.0786276	0.0625861
		-0.65	5.60667			0.0573218	0.00149896		0.0130677	0.3775			0.120628	-0.0160279	0.0838325
		-0.15	4.97			1.1375	-0.215026		-0.273275	0.184264			0.0189285	-0.0195958	0.0854947
		-0.443333	1.82333			0.847314	2.95036		0.0873883	0.713649			0.10688	0.0102286	0.0349766
		0.356667	-0.72			0.239199	-0.0671213		0.0389837	0.511771			0.0417911	0.0311226	-0.00969573
		-3.63667	17.41			-0.0609952	0.661343		0.130142	-0.719737			0.0967802	0.0273761	0.047681
		-1.63333	3.34			0.10219	0.0589274		-0.107947	-0.0393705			0.0593652	-0.0110175	0.0584275
		-1.13667	8.35667			-1.31012	-0.10799		-0.155299	-0.0773483			0.147734	0.00139282	0.000940666
		1.26667	16.3067			0	0.00335933		-0.41885	-0.616787			0.157736	0.0687028	0.0571459
		-1.22667	5.42667			-0.435705	0.285045		-0.193547	1.3132e-05			0.176202	0.0977236	0.0458345
		0.453333	0.176667			0.552031	0.338622		-0.1821	-0.323168			0.00651068	0.0194787	-0.0652995
		2.78333	-1.53333			1.28513	4.82387		-0.248105	-0.511104			0.0741198	0.0336211	-0.0253185
		0.626667	6.64333			1.0109	2.23792		0.00426134	-0.555368			NaN	-0.0770975	-0.0172514
		-0.233333	6.23			0.319148	-1.91362		-0.201083	-0.173139			0.0818575	0.0201628	0.00192294
		0	0.0966667			1.41452	-1.63376		-0.0313809	-1.18295			NaN	NaN	-0.0604949
		0	-1.25667			0.00860864	0.238127		-0.134779	-0.375433			NaN	NaN	0.0477704
		-0.316667	4.56333			1.02268	1.90298		-0.262389	-0.524679			0.0606625	-0.0232392	0.0417201
		0.696667	-2.53333			-0.0980899	0.32246		-0.00973017	-0.342595			0.00798973	0.0452206	-0.024711
		0.00333333	0.253333			-0.0619431	-0.135765		-0.140697	-0.249252			-0.0485812	NaN	0.0724353
		0.54	7.51333			0.0705281	1.04247		-0.605986	-0.370234			-0.0261754	0.0470602	0.0595684
		0	0			-0.115775	0.43891		-0.22429	-0.133478			NaN	NaN	-0.0688403
		0.00333333	0			0	0.0360046		-0.245616	-0.0784625			NaN	NaN	-0.0606638
		-0.99	-1.26667			-0.308418	-0.188312		-0.46678	-0.635142			0.0772746	0.0422311	-0.0296666
		0.01	2.43			0.0860272	-0.513923		0.0938874	-0.55826			NaN	0.181695	0.22987
		0.79	22.2533			0.00313419	-0.0261162		-0.147276	-0.287897			0.0976912	0.173466	0.194646
		1.16	-1.73			-0.681179	0.10645		-0.165176	0.197404			0.0976808	0.284739	0.393745
		0.18	0.00666667			-0.3453	-0.803685		-0.955706	0.424591			0.0450224	0.0315029	0.176844
		3.72	-0.66			0.410916	0.297333		-0.609024	-0.0382739			0.078163	0.0821709	0.0230866
		2.70667	9.18			0.0056048	0.504468		-0.156027	0.0701953			0.0980981	0.0209842	0.023044
		0.76	-0.21			0.0152858	0.485639		-0.061473	-0.025025			0.0575373	0.126602	0.157797
		-0.18	2.08667			-0.0169447	0.667386		0.019138	-0.0988638			0.0965333	0.0963372	0.126273
		0.323333	0.176667			-0.102403	0.0279648		-0.0572779	0.0211399			0.1008	0.268018	0.358735
		-4.06333	-0.263333			-0.143159	1.11465		-0.7001	0.153186			0.0553331	0.0585605	0.0162349
		0	0.01			-0.246208	0.722628		-0.13279	-0.078169			NaN	NaN	0.000383863
		-1.38333	0.893333			-0.0692365	1.29844		-0.142493	-0.121612			0.0452959	-0.00590315	-0.0154277
		1.77333	1.08333			-0.0276685	0.293328		-0.637895	-0.0445103			0.331264	0.243256	0.126835
		-1.13667	8.31333			-0.15992	0.483263		-0.0915827	0.216345			0.19382	0.0841559	0.0205331
		4.12	15.1667			-0.297742	0.346656		-0.697838	-0.524239			0.0878438	0.0918401	0.043408
		3.26333	7.08333			-0.44887	1.59728		-0.403629	0.0681007			0.102615	0.0579304	0.0512958
		1.46667	-6.00333			0.318952	-0.075333		-0.621042	-1.061			0.331151	0.148079	-0.0103232
		4.44	-4.97333			-0.124159	-0.422629		0.745576	-0.743483			0.0960729	0.150902	0.0410854
		0.03	0.75			0.00437838	0.180379		-0.103581	-0.0514979			0.0790725	0.0860086	0.0635082
		3.19667	6.15			0.120088	0.230549		-0.313669	-0.351755			0.0332599	0.000927352	0.00600519
		-0.293333	0.99			0.073443	0.94256		-0.300767	0.676878			0.380453	0.050347	0.0507388
		-0.163333	-0.42			-0.200558	-0.525755		-0.430819	-0.308075			0.509504	0.196689	0.0243426
		0.243333	3.34667			-0.107481	-0.467882		-0.246969	0.293197			0.0526687	0.0243817	0.00115431
		-0.363333	1.38333			0.000971657	0.00660016		-0.246209	0.242984			0.0611152	0.124804	0.198908
		0	0.11			1.20528	-0.362932		-0.249166	0.27107			NaN	0.0207822	-0.00111269
		-0.916667	-0.593333			-0.739259	1.82496		0.0263901	-0.603317			0.114966	0.0777196	0.108757
		0.343333	-1.59333			0.262418	0.231628		-0.205496	0.354097			0.737663	0.384925	0.0397517
		0.0166667	-0.0833333			-0.320238	-0.226503		-0.305482	0.208085			0.649469	0.386823	NaN
		-2.04667	0.366667			-0.299045	0.265932		-0.489255	1.32701			0.340935	0.184874	0.0299776
		-1.00333	-2.45667			-0.424993	-0.163155		0.195197	-0.139648			0.247464	0.0880468	0.0150702
		-1.44	2.70333			0.0579735	0.19048		-0.144567	0.165237			0.209221	0.196131	0.0244963
		1.38667	0.94			-0.190581	-0.0630925		-0.00320421	0.607557			0.396513	0.315017	0.209837
		0.02	1.54667			-0.028101	1.57408		-0.0865893	-0.116309			NaN	NaN	0.0344944
		0.0466667	1.50667			-0.042664	1.77053		-0.0643738	0.466304			0.146359	0.0443234	0.104386
		-0.0533333	2.08			0.112837	0.746985		0.0254078	0.13463			NaN	NaN	0.259753
		-0.293333	0.1			-0.167315	-0.0673702		-0.0681618	0.743853			0.259427	0.132497	0.0566997
		-5.95667	59.13			-0.7293	1.95861		0.465731	-0.18016			0.390264	0.330683	0.0194772
		-23.03	-1.08667			-0.849909	0.482386		-0.0223671	0.45265			0.269448	0.255398	0.0159832
		-0.403333	3.54667			-0.0938301	1.27823		0.0727875	-0.0925138			0.311093	0.155335	0.196919
		-0.696667	2.22			-0.315907	0.609644		-0.0236586	0.373898			0.258889	0.224861	0.192914
		-0.223333	4.00333			-0.265813	-0.831371		0.0795669	1.50697			0.21944	0.260798	0.0963829
		-0.0766667	0.893333			-0.0846171	1.7609		-0.103941	0.669756			0.107398	0.23864	-0.00208696
		-0.476667	1.50333			-0.856883	0.536852		0.0817015	0.494423			0.103534	0.0468518	0.0274428
		-0.93	1.11			-0.682447	0.388372	Males	-0.0605518	0.22443			0.263076	0.1472	0.166754
		-1.39	4.93333			-0.347533	3.44133		0.138979	-0.0616207			0.316895	0.290949	0.0969724
		0.98	-0.216667			-0.00503603	2.56416		0.312302	-0.443568			0.102154	0.0593213	0.0936668
		-0.38	-1.31			-0.260209	0.564426		0.0172102	0.59453			0.522838	0.398359	0.0786278
		0.0166667	0.54			-0.268716	-0.654719		-0.133028	0.867539			0.560483	0.444398	-0.00079163
		0.37	0.71			0.0768912	-0.0363305		0.0422556	0.330002			0.108028	0.0626709	-0.00392324
		0.223333	2.88			-0.193383	1.33417		-0.173913	0.689471			0.0589768	0.109211	0.190268
		-0.613333	-1.65667			-0.436801	1.93813		0.0064209	0.707098			-0.0847525	-0.00936982	-0.0277484
		-0.303333	-1.44667			-0.105911	1.40272		0.0853949	1.35976			0.00967905	0.0778351	0.0300824
		0.00333333	0.02			-0.293114	1.83211		0.757851	-0.814378			NaN	NaN	-0.0141106
		3.72	-1.14667			0.0164234	0.00213883		0.437216	-0.939673			0.0415089	-0.00256333	0.00845234
		-7.89	-6.56			0.239282	1.60756		-0.245647	-0.519074			-0.0618377	0.101166	0.0364108
		-2.25	5.57			0.0918097	1.98701		-0.489267	0.260625			0.137923	0.0814392	0.000861941
		0.816667	0.716667			-0.401016	1.2125		0.0577441	-0.143711			0.252321	-0.0158585	0.11475
		-2.38	-9.18667			-0.0940137	0.544999		-0.162415	-0.3962			0.0752976	0.10903	-0.0244282
		-1.26333	3.91667			0.0521614	0.159612		-0.0790298	-0.254712			-0.132269	0.0250254	0.0512008
		-0.976667	-0.726667			0.00424211	-0.0763165		-0.0170073	-0.0135641			0.123054	0.0220299	-0.0192894
		-0.806667	0.84			0.0011968	2.11803		-0.0565957	-0.270042			0.082122	0.112343	0.0602904
		-1.28667	-0.5			-0.0768735	0.13474		-0.449153	0.334291			0.370539	0.228739	0.0698649
		0.186667	0.573333			-0.016607	0.0245343		0.0458715	-0.297428			0.0433181	0.0477233	0.0352356
		-3.66	0.243333			0.0631458	1.22384		0.0370769	-0.407185			0.16977	0.0418509	0.00889812
		-2.52	6.77667			0.117517	0.133224		0.0277145	0.00255746			0.0218717	0.0363064	0.0303426
		-0.226667	3.92667			0.0238589	0.41466		0.192257	-0.906092			0.141991	0.066889	0.0215172
		-0.673333	-0.203333			0	0		-0.0663233	-0.353611			0.105062	0.0113125	-0.00976835
		-0.0733333	4.86667			-0.0856717	0.00879823		0.262306	-1.15739			0.00201773	0.245857	-0.0284578
		-0.1	5.5			-0.0515037	0.00425396		0.145625	0.657061			0.145615	0.170478	-0.0013084
		-2.71333	12.6267			0	0		0.0843732	-0.0737639			0.318718	0.113111	0.0375259
		0.413333	2.32333			0.5107	1.92766		0.110406	-0.172666			-0.00524267	-0.00996917	-0.0163851
		-0.706667	24.87			0.455707	-0.0105934		0.108616	-0.468813			0.0398502	0.126714	-0.0339153
		-1.60667	7.94333			0.919525	2.62357		0.119209	0.670117			0.183342	0.046767	-0.054271
		-0.25	-0.243333			-0.00662978	0.0393284		0.107937	-0.648211			0.228346	0.50999	0.248538
		-2.04667	6.08667			0.138497	-0.153806		-0.0433718	-0.42283			0.326367	0.334408	0.198156
		-2.57667	1.43			0.118595	0.650738		-0.0103382	-0.0943864			0.583113	0.184305	0.163383
		-0.256667	3.97			0.320149	-0.158339		0.0876556	0.0589188			0.189975	0.166813	0.101907
		-0.936667	1.93333			0.318413	0.894226		0.0695603	-0.0340592			0.327808	0.485075	0.263279
		-0.71	-2.59333			0	0.000995356		0.0343974	-0.353228			0.387079	0.503523	0.120344
		-0.223333	5.51333			0.295852	-0.28495		-0.221069	0.0528991			0.205161	0.152226	0.0687876
		-2.50667	1.68			0.126689	1.42085		-0.0494946	-0.736665			0.216739	0.131123	0.0584475
		-1.97333	1.15667			0.525376	1.28887		-0.159658	0.114634			0.476978	0.189583	-0.0407652
		-0.873333	10.68			0.00632169	0.015505		-0.0598183	-0.471155			0.107411	-0.00177294	0.0234353
		0.0266667	7.99333			0.0465507	4.18481		-0.110122	-0.87001			0.0892857	0.0205732	0.176727
		-0.713333	1.77			0.652284	0.675746		0.0628144	0.130736			0.103315	0.0383856	0.265488
		-0.78	-2.02			0.235295	0.819859		0.0485071	-0.200119			0.604135	0.632037	0.155503
		0.276667	-0.113333			0.127329	1.34164		0.323879	-0.455493			0.437723	0.391021	0.0825178
		-1.69667	23.57			0.000207366	0.000266613		-0.158433	-0.215886			0.0763345	0.125218	0.0531341
		-0.57	4.16			0.0394528	0.795058		0.033553	-0.347578			0.0933847	0.405794	0.268437
		-1.29333	6.07667			-0.210778	0.826116		0.00491203	0.167688			0.457882	0.401817	0.130205
		-0.266667	4.37333			0.0679508	2.14157		-0.00215759	-0.102467			0.303468	0.281562	0.090305
		-0.816667	5.72			0.0900323	0.243649		-0.0315582	-0.102843			0.341322	0.21927	0.0339785
		-5.94333	-0.243333			0.147028	2.03462		0.0489824	-0.0636397			0.188093	0.31783	0.112308
		0.05	0.00666667			-0.0722107	1.84191		0.257709	-0.0588131			0.102569	NaN	NaN
		0.87	5.02			-0.200789	1.01116		0.0977443	-0.692538			0.233457	0.452686	0.0226704
		0.306667	6.20667			0.185041	0.705008		0.0326646	0.2567			0.23034	0.0357349	-0.001933
		-1.09	3.81333			0.183264	0.220045		0.179649	-0.0231439			0.391595	0.270017	0.106367
		-0.273333	1.64667			0.208521	0.661147		-0.00960345	-0.206309			0.0145853	0.0569323	-0.0122589
		0.166667	0.503333			0.00196109	0.0356195		0.00491663	0.253276			0.518496	0.128774	0.0166329
		0.04	-0.243333			-0.0566938	0.609851		-0.0289981	-0.546024			0.320258	0.31871	0.159288
		0.113333	6.56333			-0.223665	-0.21383		-0.0170559	-0.428241			0.210982	0.204465	-0.0016844
		-0.226667	0.41			-0.0335992	1.33929		-0.310549	-0.00323967			0.206857	0.114886	0.0332255
		-0.0466667	0.0733333			2.38209	-0.976077		0.315073	-0.542152			0.115991	0.190292	0.0222255
		0.203333	3.79			0.16267	1.68894		0.141316	-0.810108			0.044492	-0.0115115	-0.020136
		0.393333	0.436667			-0.125444	1.07715		0.335662	0.485734			0.158539	0.0156929	-0.0832153
		0.103333	1.26667			-0.224168	-0.0881008		-0.0943457	-0.0498465			-0.00272945	0.0378936	0.0246986
		0	0			0	0		0.0931927	-0.761867			NaN	NaN	NaN
		-0.253333	0.0266667			0.00468647	0.554443		0.0428806	0.24889			0.058489	-0.0419789	NaN
		-0.173333	0.0133333			-0.0184674	1.4462		-0.0151261	-0.310161			0.0537592	0.00937159	NaN
		0	0			0.0665644	0.316446		-0.0196087	0.136171			NaN	NaN	NaN
		1.59667	6.02667			-0.231278	1.61052		0.0530934	-0.219805			0.0237656	0.0436955	-0.00717933
		1.45333	-0.0333333			-0.0616884	0.0275441		0.0267683	-0.224284			-0.0363449	-0.00868651	-0.046281
		3	8.2			0.274457	2.14029		0.351764	-0.185089			0.036819	0.101997	0.0547019
		-0.02	0.126667			0.160223	0.107694		0.077062	0.443922			NaN	-0.0609612	0.00278984
		0.543333	-0.526667			0.449557	0.815795		-0.204993	-0.600572			0.0443924	0.0478039	0.015486
		0.463333	1.98			-0.00620912	1.69204		-0.0571722	-0.330652			0.0730514	0.111643	-0.00506788
		1.03	-0.493333			0.255824	0.712929		0.0797895	-0.30239			-0.000168385	0.0429493	-0.000830228
		1.01667	2.82333			-0.0176439	1.12309		0.0440198	-0.388656			NaN	0.0113236	0.0563652
		0	0.00333333			-0.0540514	-0.702715		-0.055272	-0.325607			NaN	NaN	NaN
		0.963333	-0.926667			0.153018	0.052191		0.0759917	-0.438271			0.0517332	0.0400241	0.0309559
		0.486667	4.36333			-0.0161212	0.664276		0.0651427	-0.0897344			0.381105	0.394859	0.0511257
		1.83	4.03			0.0858376	0.0934746		0.0604605	-0.252675			0.29058	0.258128	0.10356
		0.0166667	0.0466667			-0.228482	-1.04382		0.272132	-1.57842			-0.0213254	0.00497631	0.0137637
		0.153333	13.0733			-0.274404	0.783884		0.203274	-0.923785			0.0780265	0.141607	0.0500265
		2.07	2.06667			0.211436	0.435521		-0.212793	-1.09974			0.304339	0.335427	0.0561406
		0.776667	2.52			0.340086	-0.24715		0.191295	-0.223187			0.309623	0.26909	0.0390124
		-1.8	-5.22			-0.00667125	2.39231		-0.076515	-0.331132			0.167159	0.228281	0.0699716
		0.46	4.14667			-0.072501	-0.168825		-0.0163001	0.202856			0.332312	0.336495	0.0535633
		0	0			0	0						-0.0361388	NaN	0.0533125
		0.18	2.43			-0.325049	-0.189615						0.239841	0.249244	0.0441586
		-0.68	2.54			0.00740592	0.00347782						0.345568	0.424759	0.0841876
		4.22333	-10.79			0.137448	0.356503						0.219428	0.166315	0.0352067
		0.25	6.64333			0	0						0.12812	0.178806	0.0427238
		0.383333	0.726667			0	0.00719263						0.387654	0.321464	0.0920809
		0.523333	6.29667			-0.330535	-0.747091						0.183672	0.172584	0.08621
		-0.16	5.71333			0	0						0.354421	0.373339	0.0716295
		-0.55	3.13667			0.0470483	2.88089						0.238118	0.241753	-0.011611
		0.686667	2.17667			0.197098	-0.330683						0.365166	0.394187	0.112483
		0.613333	0.646667			-0.0254882	4.4683						0.278968	0.270093	0.0910118
		0.646667	2.02333			0.013538	-1.21104						0.362515	0.328516	0.065057
		0.00666667	0.106667			0.160495	-0.143787						NaN	0.184481	0.0212979
		-0.14	1.89333			0.427262	1.86748						0.191148	0.180669	0.0883115
		-0.663333	-0.706667			0.36744	0.726853						0.273847	0.280773	0.0639519
		-0.0866667	4.15333			-0.201038	0.251179						0.291459	0.266617	0.0453489
		7.50333	-3.03667			-0.117719	0.037468						NaN	0.206034	0.0594594
		1.62	5.02333			0.109999	-0.00391625						0.241751	0.18629	0.1209
		0.52	5.27667			0.0010309	0.014877						0.236169	0.237316	0.0316876
		-0.393333	3.29			-1.15938	0.227528						0.249372	0.230986	0.0850287
		-0.486667	-0.326667			0.0403119	0.101828						0.16581	0.147733	0.0291549
		0	0			-0.0444059	1.23124						NaN	NaN	NaN
		0.05	1.73			0.00117902	-0.00187222						0.191405	0.221533	0.0706606
		-0.0633333	4.49			-0.253679	-0.5591						0.25622	0.194874	0.123082
		0.26	0.973333			-0.00897005	-0.136784						0.0707021	0.0646961	0.0276022
		-0.69	5.02667			0.00543298	-0.019599						0.225301	0.204175	0.0639153
		-0.186667	0.0866667			-0.359009	-0.205061						0.0652612	-0.0159994	-0.0330841
		0.913333	6.66333			-0.00639872	0.00598991						0.178691	0.20367	0.108732
		0.503333	0.256667			-0.147917	-0.103606						0.0687023	0.0697788	0.0665283
		0.0733333	-5.91667			-0.0378176	-0.0510475						0.207868	0.2315	0.0762774
		1.50667	2.55333			-0.0173773	5.28096						0.35142	0.409986	0.108551
		-0.0233333	5.33			0	-0.00222178						0.0727987	0.0919544	0.0732178
		-2.78	-1.94333			-0.21758	0.160477						0.328953	0.195639	0.0808334
		0.823333	2.23333			-0.473511	1.0819						0.152187	0.208322	0.0494848
		-0.0566667	3.46			-0.0882549	2.28105						0.121436	0.143458	0.0498357
		-0.04	-2.12667			-0.0365615	0.999355						0.176268	0.192365	0.0922826
		0.476667	0.173333			-0.107605	6.38987						0.252675	0.311314	0.101595
		-0.0666667	2.01667			0.0279529	0.674715						0.221745	0.263745	0.0856041
		-0.15	20.4033			-0.0089345	0.739223						0.303516	0.297882	0.0649046
		0.286667	0.34			0.0149659	-0.0313004						0.0548257	0.14471	0.029842
		-0.673333	-3.17333			-0.241901	1.99055						0.13788	0.176171	0.0456698
		-0.876667	2.42667			0.0398083	2.10925						0.091354	0.0208865	0.0292636
		0.713333	1.42667			0	0						0.133804	0.196944	0.0251944
		1.06333	-0.72			-0.229874	-0.169003						-0.00417271	0.151581	0.00479595
		0.01	7.39			-0.444409	1.03058						0.237904	0.192682	0.094325
		-0.18	-0.526667			-0.134023	-0.224713						0.12667	0.111731	0.0301168
		0	0			0.0361468	1.31875						NaN	NaN	NaN
		-0.98	-0.58			-0.11568	0.0469713						0.210243	0.209804	0.121167
		-1.47333	15.35			-0.00861457	0.146886						0.204709	0.131957	0.0910035
		0.0233333	0.01			0	0.00152266						-0.0351285	0.0989187	-0.0104611
		0.503333	1.13			-1.18495e-05	0.00436653						0.155804	0.102783	0.0910062
		0	0			-0.00220993	0.00686084						NaN	NaN	NaN
		0	0.0233333			0.00193146	0.0329178						NaN	-0.0304667	0.0932652
		-0.963333	-2.31667			0	0.0021803						0.082095	0.09373	0.217722
		0	0			-0.278605	4.01284						NaN	NaN	NaN
		0.156667	8.94333			0	0						-0.00366467	0.0226124	0.0803814
		0.643333	-1.02333			-0.436855	-0.0500166						0.0928859	0.0950396	-0.00375256
		-0.04	13.8367			0	0						0.00231182	0.0474884	0.0458841
		0.126667	-3.73667			0	0.00549816						0.262627	0.144881	0.0508502
		0.493333	-0.413333			-0.397686	0.0191487						0.036086	0.0725269	0.0123173
		1.42	5.81			-0.453657	1.93512						0.271649	0.274056	0.0537222
		1.18333	2.26333			-0.168819	0.135848						0.182754	0.229087	0.0772179
		-0.6	0.816667			-0.00524339	0.0546498						0.224412	0.150073	0.048335
		-0.336667	0.103333			0.183282	-0.186659						0.0438385	0.0712404	0.0293078
		0.39	-0.0266667			-0.732197	0.500948						-0.0114385	0.0530351	0.0287748
		0.00333333	0.0466667			-0.616267	-0.300408						NaN	NaN	NaN
		-3.45333	0.803333			-1.18857	1.24619						0.0557296	0.0517706	0.00862805
		0.156667	0.29			-2.05982	-0.204338						0.018898	0.0187268	0.00517607
		-0.126667	3.89			0.469601	-0.366516						0.134412	0.246092	0.0581235
		0.00333333	-0.00666667			-1.25076	-0.100632						NaN	NaN	NaN
		-0.79	-1.77667			0	2.7499						0.0425468	0.139698	0.0869199
		-0.0266667	-0.41			0.165839	1.1178						-0.0126578	0.0359267	0.0132561
		0.0166667	-0.0633333			0	0.00310456						-0.0406301	0.00518214	-0.0284444
		-1.08667	-0.626667			0	0						0.0296745	0.0651594	0.0623374
		-0.02	0.02			-0.358144	0.0882075						-0.0306654	0.19615	-0.0439716
		-0.403333	-0.32			-0.0127145	0.0304294						0.0503979	0.0290597	0.0417089
		-0.12	-0.116667			0	0						0.0388704	0.00394399	0.02855
		-0.0266667	16.3167			0	0						-0.0431481	0.0306704	0.0042503
		0	-0.00666667			0	0.000865012						NaN	NaN	NaN
		-0.63	0.47			0	0.00857902						0.0618631	0.034818	0.0549713
		-1.26667	3.31333			-0.399185	0.05731						0.0298893	0.0395127	0.0387257
		-0.256667	7.08			-0.121238	1.7076						0.0113058	0.112594	0.00777619
		-0.05	3.18			0.076281	0.837023						0.201277	0.196969	0.0711412
		-0.116667	19.76			-0.0782598	-0.0312826						0.191598	0.170029	0.084866
		0.0966667	2.11			-0.0560599	-2.76459						0.589274	0.0215915	0.0845988
		-0.02	2.32			-0.00066357	0.0761506						0.0184166	0.0514307	0.120505
		0.05	-0.0966667			-0.671995	-0.340583						-0.0417429	0.0277378	0.0122717
		-0.72	6.22			0	0.00649351						0.0687258	0.0846704	0.0579336
		0.13	6.52333			-0.00760736	0.020784						0.118569	0.0390774	0.079597
		0	0			-0.504936	0.243809						NaN	NaN	NaN
		-0.673333	-0.546667			-0.0420005	0.236047						0.0365838	0.0708434	0.0081478
		-1.33333	3.24			-0.00395772	0.148018						-0.057208	0.0354578	0.0174712
		-0.396667	-0.696667			-0.00151081	0.0193976						0.0498525	0.0223036	-0.0206789
		0.116667	4.09333			-0.00109608	0.047783						0.0130349	0.0915985	0.0369203
		-0.34	0.0933333			-0.0516874	0.19676						-0.0170194	0.0272196	0.0148112
		-0.0233333	0.456667			-0.602599	0.931866						NaN	NaN	0.076096
		0	0.00333333			-0.0512075	-0.00609655						NaN	-0.0357673	-0.00828501
		0	0.0133333			-0.128798	0.0211987						NaN	NaN	NaN
		-0.00666667	0.02			-0.188537	0.0712805						NaN	NaN	NaN
		0.00666667	0.1			-0.297943	-0.294613						NaN	NaN	0.077128
		0	0.00666667			-0.144018	0.220365						NaN	NaN	0.282302
		-2.58	-9.09667			-0.331927	-0.888556						0.183998	0.26516	-0.00897439
		-0.89	12.6567			-0.000782065	0.175248						0.0104203	-0.0307972	0.00636307
		0	0			-0.382732	0.909951						NaN	NaN	NaN
		-1.35667	-0.183333			-0.31775	-0.174324						0.151424	0.340879	-0.0569099
		-5.63333	-3.82			0.00104868	0.0504847						0.122569	0.184383	0.0159123
		-5.90667	23.3			0.0015819	0.0782717						0.119826	0.215037	-0.0867471
		0	0			-0.00387478	-1.18495e-05						NaN	NaN	NaN
		0	0.0166667			-0.811647	1.02785						NaN	NaN	0.213501
		-1.23667	0.0633333			-0.673406	-0.309455						0.0411386	0.142937	0.00136425
		-1.33333	6.14			-0.434461	-0.29898						-0.00837411	0.178779	0.0697382
		-0.49	0.416667			-0.00809319	0.00357262						0.0467984	0.120571	-0.0216735
		-0.0166667	0.173333			-0.0717426	-0.0306368						NaN	NaN	0.0252421
		0.586667	-0.593333			-1.21731	1.4996						0.1065	0.180521	0.147897
		-2.24667	1.49667			-0.821334	-0.434313						0.0801968	0.198785	-0.03063
		-1.89667	-0.923333			-0.145997	-0.0115118						0.0080461	0.250539	0.0125061
		-3.62667	3.87667			-1.00286	-0.0359572						-0.00492525	0.211228	-0.0299636
		-6.30333	-0.64			-0.201388	-0.362843						-0.00841286	0.226385	0.0268406
		1.59	-1.16667			-0.611711	2.20128						0.0842964	0.23188	0.0534656
		-3.78333	-0.35			-0.170164	0.347877						0.0573213	0.0785144	0.0517667
		0	8.52333			0.00674827	2.77471						NaN	NaN	0.133534
		0.61	3.39333			-0.0264776	-0.170869						0.0730569	0.111347	0.111955
		0	0.01			0.0290727	-0.0159909						NaN	NaN	NaN
		0	0			0.0918453	-0.00598398						NaN	NaN	NaN
		-1.11333	0.273333			0.015351	0.00616765						0.01225	-0.0338493	0.0533705
		-0.0366667	0.0933333			1.04879	3.838						-0.0385535	0.21429	-0.0131931
		0	0			0.107735	-0.652959						NaN	NaN	NaN
		0	0			0.141056	0.480461						NaN	NaN	NaN
		0	0.00333333			-0.0465092	-0.360497						NaN	NaN	-0.0395192
		0	0.0266667			0.649825	-1.32913						NaN	NaN	-0.0247574
		-1.21333	0.186667			1.30471	0.712141						0.0495464	0.0223639	0.0880441
		-0.37	5.29			0.173642	0.317098						0.0436233	0.0787814	-0.0078257
		0.303333	2.62333			-0.216217	2.92166						0.0347315	0.118762	-0.00488869
		-0.22	-0.1			0.0336229	0.0307968						-0.0636446	-0.0437105	NaN
		-0.0433333	-8.64			0.143782	-0.833545						0.0413982	0.0610307	-0.0494275
		0	0.23			-0.448781	-0.522591						-0.0340654	NaN	0.0047549
		-2.10333	-1.07333			0.211181	-0.0336525						-0.0138795	0.0797924	0.00626504
		0	0.02			0.18407	1.488						NaN	NaN	0.14118
		-0.0233333	0.0633333			0.16562	0.3207						-0.0321396	NaN	-0.00745311
		-1.54667	0.746667			-0.0713161	0.879829						-0.0315935	0.066203	0.0247827
		-0.116667	0.663333			0.085808	0.165525						-0.0571226	0.106723	0.0862083
		-8.76667	-4.62667			-0.162675	-0.798886						-0.0528723	0.0548564	-0.00219212
		-0.0133333	0.453333			0.0786331	0.355834						-0.0378399	-0.0318493	-0.0074457
		-0.00333333	0.06			0.62397	0.893557						NaN	NaN	-0.0100942
		-0.00333333	0.143333			-0.388426	-0.630736						NaN	NaN	0.0187693
		-0.153333	0.626667			-0.158818	-0.182245						-0.00460858	0.0657693	0.0420836
		-1.83	2.86			-1.1114	-1.06396						0.0786742	0.0634437	0.101493
		-0.153333	-0.0233333			0.128709	0.966633						-0.000515094	0.0330954	-0.0160274
		-0.37	0.0733333			-0.111332	-0.102462						-0.0166695	0.0177525	-0.036886
		-0.57	0.23			-0.260819	1.49754						0.0462263	0.0572072	-0.00584159
		-0.913333	-0.913333			-0.0526828	0.0586075						0.00970428	0.105927	-0.0225908
		-0.43	0.663333			0.220134	1.00985						-0.0071779	-0.0158426	-0.0235365
		-11.4	19.3067			0.098558	1.44902						0.13414	0.100104	-0.0168603
		-0.986667	-2.76			0.349465	2.34935						-0.0361633	0.0723896	0.054391
		-0.00333333	0.546667			-0.54379	-0.641667						0.0293939	0.0230029	0.0368555
		-1.12	2.87333			0.542623	-3.61437						-0.0207844	0.0252718	0.0486768
		-0.983333	-0.55			-1.44434	1.48945						-0.0410846	-0.0535012	0.0201101
		0.00333333	0.15			-0.370403	0.0401638						NaN	NaN	-0.0676615
		0.00333333	0.253333			0.365906	1.31955						NaN	0.450019	0.000682985
		-0.01	0			0.11827	0.607054						0.0695377	0.14248	-0.047858
		-2.43	3.26667			-0.148065	1.31965						-0.0442981	0.0465593	0.0179384
		-2.01333	-0.956667			-0.011968	-0.53716						0.0338676	0.0764607	-0.0139176
		-1.32667	-0.92			-0.0648403	2.67523						-0.0270281	0.0637923	-0.00901854
		-0.0266667	0.01			0.239513	-0.410282						-0.0597735	NaN	0.0278264
		-0.216667	-0.0966667			0.0116243	0.692436						-0.0606403	-0.0417263	-0.0915162
		-2.07	-2.43			-0.424679	6.742						0.00206025	0.026766	0.00632723
		-3.71	4.48			0.0749716	0.934479						-0.105836	-0.0611208	-0.0115362
		-7.87	18.5067			-0.25	1.33306						0.082239	0.0811037	-0.0185958
		-2.48	-1.35			0.306273	0.0693727						0.00573833	-0.00998018	-0.0114637
		-2.95333	-0.526667			0.633461	0.804384						0.000328544	0.0307374	0.0986977
		-0.446667	-0.04			0.0675716	1.70778						-0.0365473	0.0412114	-0.0471646
		-3.07333	-0.11			-0.918755	2.88312						-0.0563298	0.0267485	-0.0186916
		-0.596667	-1.14667			-0.00751257	0.857019						-0.0638713	-0.0862137	0.00808283
		-1.92	6.86333			0.0481029	0.915875						0.0549533	0.0496694	-0.0432116
		1.44333	0.66			-0.371991	2.12601						0.0727876	0.0543173	-0.0178157
		-0.506667	1.12			-0.103961	-0.24926						0.0879043	0.0869752	0.0528554
		0.0233333	8.73333			0.33127	2.26886						NaN	0.0854659	0.135113
		-0.08	-0.52			0.179834	4.18214						0.0526821	-0.0293033	NaN
		0.0933333	-0.05			0.258135	-0.374289						0.257615	0.237427	-0.0163059
		0.296667	-0.0166667			-0.489034	-0.341389						0.302205	0.316582	0.0504285
		0.05	0.02			-1.09931	-0.313158						-0.00344149	-0.00344149	0.148401
		3.62	11.8867			-0.00981729	4.32094						0.107913	0.0622264	0.0403513
		0.46	-2.04			0.31019	0.301492						0.314066	0.173001	0.0329459
		0.506667	1.49333			0.343131	5.31864						0.0518138	0.032255	0.0921426
		-0.116667	-1.13667			-0.233346	0.341555						0.368281	0.306925	0.0795011
		2.18	-4.14333			0.0175194	1.18433						0.412409	0.351197	0.0841157
		4.11	2.19333			-0.777284	-1.46945						0.197721	0.295786	0.10763
		0.57	1.01667			-0.0412717	2.18725						0.272101	0.318303	0.107931
		-0.61	9.20667			0.133153	1.11262						0.00915596	0.0301043	0.045838
		0.106667	0.0966667			-0.0209143	2.98421						0.0878001	0.0610088	0.0512673
		0.513333	-2.61667			4.5607	-3.73947						0.144039	0.0687195	-0.0847568
		-1.14333	-1.65667			-0.273107	0.288493						-0.00517435	0.0130698	-0.0406344
		0.676667	-0.0966667			-0.0891791	7.84014						0.0692092	0.074946	0.0798179
		0.666667	4.62			-0.292315	2.06311						0.327796	0.209522	0.0279056
		0.533333	1.02333			-0.265819	0.824208						0.0196972	0.0214657	0.0157722
		0.02	2.79667			-0.0144267	1.53998						0.0305843	0.016667	0.0533199
		0.326667	0.526667			0.0199604	2.55584						0.0303021	0.0210136	0.0316257
		-0.453333	-2.45333			-0.044086	0.0879172						-0.0887413	-0.00402387	0.0283913
		0.296667	1.10333			-0.00056285	1.65693						0.078983	0.0937891	0.146446
		-3.04	23.6067			-0.221804	7.47327						0.204198	0.173387	0.0723274
		2.06333	2.81333			-0.257098	-0.148764						0.226708	0.232695	0.231905
		-1.26333	-1.98333			0.00207958	1.16711						0.042303	0.016089	0.020115
		-0.386667	-0.596667			0.00789175	0.353529						0.045976	0.0153763	0.0176781
		-3.42	-3.34667			-0.0431143	0.275945						-0.0161968	0.00487152	-0.0135994
		0.366667	3.02667			-0.376511	1.80413						0.240191	0.233609	0.217368
		-0.336667	-0.266667			0.0216016	-0.0856658						0.445651	0.390813	0.351891
		-0.733333	4.72667			-0.277556	0.821311						0.112437	0.124644	0.17298
		-0.18	0.19			-0.402313	0.554271						0.198014	0.19386	0.216407
		0.766667	3.17			0.469275	12.1977						0.0927822	0.107695	0.159361
		0.316667	4.53			-0.0118969	0.129195						0.0932896	0.116326	0.0813284
		1.08667	7.23667			-0.0341028	2.4559						0.298452	0.280182	0.18218
		-1.53	-1.96667			-0.203467	-0.460944						0.19027	0.14845	0.124367
		1.83333	-11.44			-0.714274	-0.126629						0.0904697	0.0746402	0.0633722
		-3.61667	28.97			-0.517431	0.358056						0.215587	0.165086	0.0432788
		-2.92	12.8533			0.0877927	2.92978						0.42272	0.326536	0.0839664
		-4.21667	4.61667			-0.297487	0.0200019						0.467216	0.540435	0.295166
		-1.05667	0.15			-0.167226	0.465643						0.234688	0.165189	0.137099
		2.15667	17.8967			-0.278611	-0.44759						0.197145	0.219959	0.15518
		1.10667	4.08			0.0594666	3.32193						0.391968	0.366093	0.168596
		0.366667	1.89			0.349536	14.4034						0.248429	0.211344	0.238906
		-0.44	4.08333			-0.88717	3.734						0.137378	0.11467	0.0803976
		-0.09	-1.68333			0.437145	2.83089						0.483566	0.372656	0.114745
		-0.0933333	8.34667			-1.82144	1.90026						0.119795	0.0844578	0.0472497
		0.71	-1.29333			-0.450736	-0.266903						0.227918	0.164523	0.0740576
		0.0433333	2.15			0.0606515	0.621955						-0.0404922	0.0267454	0.0469297
		-0.966667	20.97			-0.116439	-0.106485						0.0505231	0.00491917	-0.00619196
		0.246667	2.91			0.210269	0.712669						0.243844	0.245903	0.178101
		-5.1	14.7467			-0.0931665	0.216591						0.444871	0.330943	0.137939
		-0.73	4.11333			0.00975212	0.439278						0.377712	0.25805	0.223676
		1.01	0.22			0.116931	4.57045						0.178937	0.154078	0.0689778
		2.05	2.47667			0.344049	-0.0945588						0.123785	0.0796057	0.0919374
		0.223333	5.33			0.0994941	-0.0722462						0.0209331	0.123867	0.147584
		-2.69333	9.01			0.011968	0.00648759						0.193909	0.02396	0.0455585
		-0.0233333	2.58667			-0.0123175	0.517496						0.158667	0.215472	0.258492
		-1.19	39.57			0.0136269	1.06274						0.34507	0.27807	0.10952
		0.21	2.86667			-0.10533	-0.0148						0.16513	0.160651	0.100191
		-1.07667	6.64667			-0.255486	2.70045						-0.00220298	0.0168775	0.0797085
		-0.343333	-0.796667			0.261927	3.47384						0.325261	0.251844	0.103545
		1.1	7.10333			-0.712177	5.43188						0.180485	0.263917	0.185027
		0.603333	13.1			0.0679804	0.852534						0.112139	0.0978965	0.0735348
		0.966667	-1.16			0.0579143	1.15253						0.129821	0.0687166	0.0111322
		-1.45	-1.08333			-0.0671036	0.139279						0.319952	0.249917	0.117782
		-3.02333	-0.993333			0.111	0.705606						0.0635014	-0.0198288	0.0343768
		0.0233333	13.4767			0.335435	0.737493						0.107696	0.104735	0.0732455
		0.996667	0.946667			0.528119	0.664062						0.113254	0.0768248	0.0201564
		1.11333	16.5333			0.382732	1.02426						0.241223	0.123207	0.0471166
		-0.57	1.06333			0.0357617	-0.0420893						0.00212229	0.00394909	0.0546762
		0.0866667	3.69333			0.0453479	-0.0224844						0.0387885	0.00269015	0.0362561
		-2.42667	-4.49667			-0.246919	0.800811						0.142888	0.109056	0.0660818
		-0.06	6.76			-0.0139113	-0.0221763						0.023033	-0.0246284	0.0586899
		0.456667	3.49333			0.0449984	1.64376						0.082123	0.0350499	0.0779106
		-0.0433333	9.24			0	0.00769623						0.0739102	-0.0262781	0.0146265
		14.5067	-11.5933			0.081394	-0.879						0.16358	0.0356458	-0.0717363
		-0.48	0.826667			0.00268391	0.87753						0.107875	0.0406854	-0.0242364
		-0.163333	24.4333			-0.0710672	1.26344						0.049393	0.0650784	0.0522987
		-0.686667	6.39667			-0.0414554	1.08082						0.272931	0.157541	0.0793765
		-0.753333	2.58333			0.341395	0.488903						0.150465	0.0493195	-0.0125598
		-0.0166667	4.77333			-1.1643	2.75783						0.0289041	0.0814065	0.12282
		0.153333	7.94			-2.53789	-1.59008						-0.00813967	0.00538323	0.0806916
		-0.113333	0.27			0.353736	-1.18357						0.0961486	0.0432703	0.0711961
		0	5.08667			0.0131411	0.737381						NaN	-0.0391155	0.00772565
		-0.36	23.7833			-0.155323	0.275423						0.0454213	-0.0112452	0.00167605
		-0.786667	-0.446667			0.0242322	-0.159192						-0.111599	-0.0609489	-0.0221647
		0.0166667	3.65333			0.144558	-0.778279						0.0230897	0.09456	0.0579291
		0.0233333	1.09333			-0.0492168	-0.0922837						NaN	0.034385	0.00163326
		-0.103333	0.86			0.0116836	-0.110082						-0.00358653	-0.0122556	0.0783631
		-1.04667	5.58333			-0.313371	1.73512						0.0925101	0.0708543	0.105158
		0.0766667	-0.256667			0.143088	-1.66						-0.0295852	-0.00324671	0.0237518
		-0.46	2.59333			0.0910691	1.67549						0.132452	0.037521	-0.0333367
		-1.20333	1.69667			0.335933	-0.186416						-0.0231658	-0.0235247	0.017817
		2.02	37.8067			-0.0238708	0.600122						0.0318896	0.0277453	0.0115109
		-0.0233333	0.396667			-0.0635487	0.892034						0.208971	0.0148209	-0.00294684
		-0.0133333	7.69			-0.0503129	0.389083						-0.0255651	-0.0375987	0.066579
		-0.49	-1.48			-0.215755	0.258561						0.105497	0.0564903	0.0141466
		-2.04333	-0.443333			-0.130575	0.916669						-0.019411	-0.0428729	0.0263913
		-1.49333	1.13667			0.321601	1.3463						0.021473	0.053165	0.0536318
		0.306667	9.14667			0.450321	1.75258						0.0029828	0.071975	0.0988676
		2.73333	8.47			-0.0312174	0.3791						0.00984803	0.0244865	0.00477068
		-0.843333	0.06			0.0734727	0.868477						0.00926387	-0.0308606	-0.0273526
		-0.246667	1.43			0.492594	4.05759						-0.000268075	0.036559	0.0385258
		-0.81	-1.43667			0.0016293	1.23626						-0.0545492	-0.0244123	0.0192098
		0.223333	10.37			0.0967035	2.02266						-0.00323148	0.00646715	0.0740432
		1.61	44.8067			0.136168	2.23505						-0.00535701	0.0372796	-0.00327662
		-2.60333	11.58			0.155767	2.65053						0.0374894	-0.00325268	0.06224
		1.78	8.8			-0.000213291	1.41471						0.00997979	-0.0277571	-0.0484121
		-5.55	5.86			0.334143	0.529719						-0.0671992	0.0171844	0.0491895
		-1.25	-0.876667			0.478689	0.672161						0.0715687	0.0175493	0.00299485
		-13.7133	16.73			0.0203929	-0.634373						0.153066	0.0961137	0.0709928
		0.21	1.93667			-0.244129	0.854726						0.0528014	-0.0227477	-0.0243972
		-0.29	-0.316667			0.836679	0.0629918						0.031345	0.0315664	-0.00902555
		0.74	2.21667			0.951714	0.561155						0.0592817	0.0901942	0.122978
		-0.226667	0.666667			-0.140772	1.57444						0.0978127	0.0653034	0.0462925
		0.0333333	1.34667			-0.0329001	-0.805166						NaN	0.0438447	0.0546461
		0.37	14.2833			-0.257234	3.39249						0.00688089	-0.0040557	0.0472187
		1.08	-0.283333			0.00585364	-0.353292						0.0728874	0.0637801	0.0667291
		0.32	-0.23			-0.257252	-1.48977						0.0753804	0.0566467	0.0321202
		0.0633333	0.03			-0.0340317	0.0979596						0.0397545	0.0272187	0.0340251
		0.0266667	1.6			-0.342847	-0.128099						0.0821285	0.130998	0.0455576
		0.05	3.28667			-0.734045	-0.35059						-0.0102548	0.0869116	0.0925743
		-0.326667	-0.04			0.281887	-1.06835						-0.0430261	-0.0288114	0.0126035
		-0.696667	8.39			0.535892	-1.90971						0.0550903	0.0564851	0.0545473
		0.946667	10.7933			0.0575529	-0.911592						-0.000612154	0.0407326	0.0171782
		-1.89667	16.94			-0.0489857	-0.460992						0.0380579	0.0625643	0.0384852
		0.206667	2.66667			-0.568822	-0.448923						0.0823147	0.0275719	0.0223744
		0.23	3.56667			0.0598754	-0.232102						0.0192263	0.0374726	0.0513689
		-0.64	29.9367			0.331122	-1.28772						0.0756586	0.0496502	0.0215658
		-0.18	0.44			-0.0706999	-0.563075						0.0150177	0.00245575	-0.0310742
		0.386667	2.22333			-0.20057	-0.106681						0.00148337	0.0427011	0.0248517
		1.07333	2.31333			-0.0132477	-0.1365						0.0140783	0.0693864	-0.00263505
		1.69333	2.04333			0.19945	-0.236812						0.0630817	0.00239466	0.0222744
		1.24667	3.2			0.0681226	-0.405868						0.0500611	0.034419	0.0573126
		0.123333	-0.133333			0	-0.00414139						0.051569	0.00418682	NaN
		0.14	-0.0766667			0	0						0.0127763	0.0481589	0.0994161
		-0.766667	2.51			0.150056	0.550793						0.183364	0.235442	0.279564
		-0.05	-0.0666667			0.0137572	0.67449						0.063405	0.0723732	0.0324815
		0.15	5.23667			-0.546616	-1.45263						0.0417479	0.0753789	0.104249
		0	0.0233333			0.0279411	0.227741						NaN	NaN	0.297778
		0.276667	-2.75			0.357712	2.02106						0.0518536	0.0571472	0.0765356
		-0.00333333	2.70667			0.0495189	0.543085						0.086992	0.0607191	0.0257637
		-0.223333	3.94667			0.0404067	0.151543						0.036385	0.0857181	0.135316
		-0.126667	3.41333			0.0959807	-0.0113873						0.1351	0.145252	0.157161
		1.05667	1.51333			0.575576	0.699723						0.173821	0.109198	0.0736618
		-3.67667	8.64333			0.111652	-0.0140002						0.228581	0.155807	0.248197
		3.00667	1.96667			0.287125	-0.50961						0.243403	0.141678	0.016614
		5.40667	-11.8			-0.136079	0.867725						0.204522	0.218474	0.0974751
		-7.95333	-4.96333			0.00202034	0.0200375						0.309352	0.288456	0.130643
		1.14	-3.79			0.179253	0.696897						0.264802	0.216699	0.0888588
		0.0433333	2.28333			0.000936108	0.0011968						0.387379	0.198376	0.127891
		-0.496667	0.803333			0.48411	1.98864						0.137866	0.115063	0.0823049
		0.0766667	-0.496667			1.15189	0.521904						0.0414497	0.0522038	0.0148428
		0.46	-2.43333			-0.266068	1.77122						0.588972	0.537066	0.0247022
		-0.146667	-0.29			-1.15494	0.134545						0.239462	0.187895	0.0111891
		0.0333333	-0.346667			0.124716	0.194035						0.164328	0.105932	0.0732557
		-0.946667	5.37667			-1.19862	1.2719						0.196147	0.24243	0.18454
		0.513333	-5.21667			0.610781	-0.979134						0.273497	0.214884	0.0835277
		0.293333	5.22333			0.164334	-0.0514208						0.255638	0.175224	0.090086
		1.07667	-0.563333			-0.777414	-0.436215						0.260471	0.175194	0.0175018
		-0.0533333	1.84			-0.106965	-0.320422						0.176543	0.202444	0.108107
		-0.2	2.72667			0.781852	0.324871						0.207989	0.118764	0.0812336
		-0.143333	1.21			1.01026	-0.0238115						0.11583	0.12361	0.107462
		-0.626667	0.8			-1.10638	1.40937						0.281966	0.223625	0.150824
		-0.393333	2.82667			-0.59165	1.23333						0.0427343	0.0841464	0.086832
		-1.90333	0.423333			0.0362772	0.374153						0.471088	0.393895	0.212209
		1.01667	4.16333			-0.0626304	0.279535						0.117828	0.147369	0.0860925
		1.46	5.48667			-0.221218	0.630208						0.070103	0.101945	0.0698081
		-4.63	-37.16			0.293482	1.45962						0.169634	0.123332	0.0394319
		-0.0933333	1.17667			-0.110988	0.0463196						0.0304537	0.0816886	0.0951123
		0.233333	2.75333			1.22451	1.23819						0.102674	0.149781	0.0904252
		1.6	12.5833			-0.333255	1.82211						0.0168908	0.0349336	0.0361111
		-2.7	-6.64667			-0.0817199	0.30888						0.149273	0.125016	0.134992
		0.0633333	3.87			-1.40423	-1.33299						0.698962	0.497733	0.146607
		0.313333	6.24			-1.54473	-0.196986						-0.0971897	0.00626275	0.0349103
		0.41	7.01			-0.83809	-0.180065						-0.0237484	0.0719184	0.10854
		0.726667	-20.98			-0.30529	0.610817						0.220355	0.102047	0.10492
		0.503333	8.25333			-0.264711	0.0340376						0.0411785	0.0832393	0.0775722
		0.06	4.35			0.34085	0.523616						-0.162893	-0.0203201	-0.00213245
		-0.12	3.87333			-1.75914	3.55314						-0.38704	-0.116558	0.0792498
		1.06667	1.65333			0.00437246	1.86579						-0.0373248	0.0369008	0.0033458
		1.50333	2.07333			-3.05799	-0.585074						-0.0802232	-5.0526e-05	0.0882921
		0.05	-1.99			0.0719974	0.683027						-0.0637796	0.0821067	0.0902733
		-0.763333	2.62667			-0.815759	1.36864						-0.115841	-0.0429527	0.061053
		2.63333	0.23			-0.948906	1.03248						0.287165	0.248095	0.166877
		2.96	1.63			-0.0649233	0.966455						-0.139633	-0.008412	0.0105932
		-0.453333	4.90667			-1.75716	3.86353						-0.103631	0.0244788	0.0403413
		-0.12	-2.55333			-0.703936	2.18556						0.0836311	0.149536	0.110223
		-0.85	10.6			-1.16965	2.89462						-0.113206	0.0931503	0.135129
		0.04	-1.14333			-1.13539	1.41726						-0.0652528	0.0215942	0.0610237
		-0.713333	-4.67			0.0012205	2.39682						-0.0785432	0.043746	0.0534311
		-0.0866667	0.336667			-0.109963	0.232807						-0.0485699	0.0626634	0.050453
		-1.03333	-0.436667			-0.853038	-1.93741						-0.188296	-0.0258489	0.0605987
		0.55	13.2533			-0.375676	0.416953						-0.0408197	0.0113143	0.0222865
		-2.15333	-1.10333			-0.771051	0.628449						-0.157463	-0.0293648	0.0114155
		0.976667	-3.28667			0.000930184	0.100276						0.0630502	0.0814874	-0.00662434
		1.74	-5.87667			-0.321091	0.094855						-0.0268383	0.0324409	0.0380462
		0.336667	-2.83			-0.58236	-0.185385						-0.102428	-0.0209156	0.0245877
		3.81333	1.00667			-1.75444	-0.529891						0.0647504	0.0494986	0.00804148
		-0.0766667	-1.41			0.258247	-0.0818088						-0.0583759	0.00940764	0.00200782
		-1.62667	-1.47667			-1.64254	0.949226						-0.00495087	0.0702222	0.0228398
		0.196667	-0.713333			-1.27692	1.30714						0.0163397	0.0454359	0.016046
		1.06333	-4			-0.66379	1.44646						-0.00270441	0.0261993	0.0320527
		-0.193333	-1.75			-0.93538	-0.246173						0.0265133	0.0228219	0.0138848
		-0.563333	-0.32			-0.0155584	0.0640819						-0.019222	0.0781161	0.0448261
		-0.0366667	-0.426667			-1.24547	3.13459						0.0607015	0.156053	0.0573097
		0.653333	-0.74			-0.408813	1.16881						-0.032026	-0.0190048	0.042482
		0.223333	-1.24667			-1.52729	1.0192						0.04279	-0.0823826	0.0512866
		0	-0.0133333			0.000551	0.21902						NaN	NaN	NaN
		0	0			-0.0988957	2.05563						NaN	NaN	-0.0611277
		0.47	1.71333			-1.25682	-0.204303						0.045651	0.0234822	0.0212698
		0.0433333	2.10667			-1.7952	0.618702						0.145589	0.0304605	0.0153287
		-1.53	-4.53			-0.0353233	0.00231065						0.111069	0.12071	0.0913403
		0.09	0.7			-0.115852	-0.506606						0.00776526	-0.0121483	0.0429526
		1.75667	14.2267			-0.192667	0.180728						0.261564	0.282092	0.218169
		1.27667	6.32			0.00235212	-0.0117725						-0.0205065	-0.0435239	0.0414938
		0.153333	1.72			-0.83524	-0.0748709						0.0499735	-0.00296633	0.00941961
		0.19	0.473333			-0.0122464	0.00475164						-0.0972648	-0.0360844	0.0406089
		0.316667	-0.04			-0.437767	-0.475401						-0.0391286	-0.0125982	0.0197188
		1.86333	2.22667			-0.486202	1.49942						-0.166355	-0.0442408	0.0514338
		0.353333	-0.0433333			-0.201441	0.193383						0.0311082	0.00516741	0.0140138
		0.853333	-1.61333			0.0862168	0.939438						-0.0952228	-0.0830221	0.05889
		-0.33	2.73667			0.116889	-0.25852						-0.0321804	-0.00148505	0.0491059
		0.00666667	0.06			-0.0987594	-0.0262347						-0.0356999	0.0746093	0.0308347
		0.553333	2.08333			0.626736	0.969322						-0.0571449	-0.0522849	0.0458073
		0.00333333	0.00333333			0.0999799	1.76218						NaN	NaN	NaN
		1.69	6.24			-0.428927	1.22258						0.0308275	0.0384775	0.0533959
		3.70667	1.61667			-0.0368874	0.288327						-0.14829	-0.033055	0.0406546
		-0.81	5.58667			-2.35512	7.99458						0.0323987	0.00733675	0.0319885
		-3.52	0.436667			-0.229246	-0.168168						0.0689988	0.0202607	0.0301256
		-0.183333	-16.13			0	0						0.0841118	0.0446339	0.0386424
		0.526667	0.613333			-0.0519955	-0.037314						-0.140096	-0.0378347	0.0473542
		-3.69667	3.99333			-2.34609	1.2315						0.0159455	0.00599425	0.0541854
		1.89333	-3.08667			-0.00491753	-0.162166						-0.120086	-0.124798	0.000853253
		3.35333	-0.42			0.0151555	-0.180236						0.19495	0.122913	0.073955
		0.526667	-0.156667			-0.664406	1.01754						-0.0139556	-0.0510942	0.00512932
		-2.39	-1.31			-0.0234205	0.233073						-0.134911	-0.0486915	0.00400782
		-0.26	-0.966667			0.0734667	0.379521						-0.0569484	-0.0132123	0.013782
		2.47333	1.02			-0.827419	1.19807						-0.057281	-0.0348804	0.0502448
		3.23333	0.0233333			-0.0326453	0.130392						0.0521135	0.0746273	0.0412152
		-3.46333	4.48667			0.235947	0.197945						0.200765	-0.147563	0.21375
		-1.84333	3.86			-0.0318632	1.27294						-0.027999	-0.13091	0.0307771
		0.106667	1.15333			-0.0261696	0.224642						NaN	NaN	0.0610953
		-0.103333	0.853333			1.66764	-0.836407						0.330501	0.453602	0.107529
		-0.623333	1.91667			0.152372	0.267905						0.0178884	0.0759646	-0.00595877
		0.936667	4.51333			-0.158451	0.434822						-0.0212547	-0.076409	0.0918589
		-0.346667	0.153333			-2.44793	1.54293						0.206248	0.317392	-0.0314097
		3.90333	3.88			-0.036449	0.773788						0.0496723	0.21299	0.209244
		-1.02	5.63667			0.157521	1.20106						0.256103	0.356413	0.101268
		-0.246667	0.966667			-1.11992	0.292818						0.0504464	-0.0210111	0.0335009
		-4.37333	-4.21333			0.0156946	5.35081						0.246461	0.141635	0.228738
		-4.8	-0.57			-1.17373	4.62188						0.396723	0.381886	0.0578561
		-2.6	-0.576667			0.0078088	-0.352048						0.497755	0.1525	0.0792643
		-0.92	1.86667			-0.122334	0.00343042						0.642627	0.167047	0.534876
		-0.813333	0.103333			-0.23001	-0.252649						0.20631	0.00468551	0.096428
		1.12	1.62			-0.907741	-0.136778						0.207933	0.291228	0.0051215
		-5.47667	11.1267			-0.00202626	-1.78212						0.261341	0.113184	0.110972
		0.02	5.78667			-0.356764	-1.95214						-0.0253721	-0.0358824	0.132474
		-9.50667	-1.75333			0.141068	-0.71841						0.107466	0.255216	0.0347159
		0.22	2.15667			0.501339	-0.411982						-0.0553551	-0.0913872	0.201173
		-2.47	4.24667			-0.00178927	0.0702733						-0.0681337	-0.0853852	0.0124813
		-13.4933	-1.89333			-0.245616	-0.452828						0.120433	-0.120961	0.0849455
		-2.95	3.20667			-0.0800906	-0.091869						-0.0194084	0.0424596	0.0176821
		-0.206667	3.01333			0.600839	-0.106254						0.00369851	0.0678518	-0.0125353
		-5.49	12.1067			0.350028	-0.483239						-0.046289	0.124317	0.0417696
		-33.18	14.2767			-0.348037	0.965661						0.114904	0.0797742	0.0275757
		-2.18	6.71667			0.0757596	0.367553						0.0563478	0.35603	0.0229419
		-7.97333	5.98667			-0.422191	-0.261897						0.174222	0.0432629	0.0387113
		-3.66667	9.04667			-0.515031	0.33172						-0.0215045	-0.0664073	0.0233709
		-3.48	4.43			-0.192483	-1.49579						-0.075837	-0.167242	0.00129721
		0.00333333	7.48			-0.0786687	1.17457						0.0474709	0.0474709	0.0628706
		-0.316667	0.706667			0.791699	2.31763						0.0300891	0.122351	0.042453
		-2.65667	-5.97667			0.36699	0.415478						0.0798882	0.0451945	0.0750675
		-1.15667	1.28333			-1.08472	1.27567						0.372966	0.200078	0.0226584
		-2.36333	1.95333			0.134237	1.24426						0.0538981	0.276622	0.0241404
		0.00333333	0.316667			0.119212	1.32632						NaN	NaN	-0.0001061
		-30.0133	6.60667			-0.0465388	1.42257						0.00790674	-0.0160838	0.0731197
		-11.3067	-5.70667			-0.0241788	0.460992						0.044107	0.107755	0.0108085
		-0.943333	0.28			0.153599	-0.0555089						0.0220936	0.0970563	0.0117375
		-14.39	-5.60667			1.70225	0.736196						0.0425537	0.108384	0.0312593
		-1.67667	-0.556667			-0.329078	0.18574						0.129049	0.225581	0.029094
		-5.26667	-1.66			-0.00960992	0.0977937						0.00252136	-0.0094116	-0.00549799
		0.846667	-0.353333			0.00913594	-1.04165						0.0926795	0.362778	-0.00648841
		-5.03667	2.96667			0.336128	1.82545						0.0354141	-0.0844756	0.0669155
		-4.06667	4.07			0.00446725	0.174175						0.049464	-0.0338809	0.0135356
		-2.08333	4.55333			-0.159535	-0.015268						-0.115684	-0.00448857	0.0335437
		-2.60667	-0.786667			-0.0985106	-1.2339						0.106516	0.257257	0.023966
		-0.05	0.2			0.356355	0.770311						-0.00643229	NaN	-0.0100621
		-18.04	1.94667			-0.00690824	0.15646						0.0336577	0.0266878	0.0729791
		-3.91333	9.81667			0.160833	0.290786						-0.0218407	-0.148857	0.0408682
		-1.25667	3.63			-0.0593599	-0.170893						0.0825374	0.0861533	-0.00587133
		-4.76333	3.07333			-0.0382205	1.52093						0.0804344	0.202903	0.0243264
		0	0.676667			-0.279055	0.0138757						0.117103	0.443619	0.0424292
		-0.306667	6.48			0.484762	3.40953						0.00299276	-0.00685297	0.0211144
		-3.71	-0.693333			-0.127281	0.686321						-0.038661	-0.0290824	0.025581
		-20.82	15.1267			0.121315	0.297653						0.086016	0.0488203	0.0126115
		-5.37	1.94333			-0.177227	0.786035						0.0271903	0.0969863	0.0120053
		-0.0666667	-0.00333333			-0.0328467	0.198342						0.101645	0.500635	-0.0183902
		-0.266667	-1.59			0.0323313	0.267158						0.0927384	0.0217826	0.0218323
		-0.58	0.563333			0.00501233	-0.0331252						0.0827019	-0.067126	0.0178214
		0.01	-0.0333333			-0.124224	0.481367						0.0797177	-0.0439311	0.042736
		-2.39667	-0.226667			-0.0251624	0.0680574						0.0224993	0.025416	0.0143364
		-0.0366667	0.0133333			-0.223991	-0.213427						0.400872	NaN	-0.0479582
		-16.5433	1.28667			-0.135487	-0.257388						0.0995431	-0.0806348	0.0079511
		-1.29333	-1.48667			-0.640944	-1.28951						0.00442433	0.0242554	3.80197e-05
		-10.3233	11.4233			-0.0275915	-0.0730165						0.0876474	0.259809	0.0140518
		-1.54333	4.63667			-0.249538	0.203325						0.0583569	-0.123062	0.0486691
		-0.613333	0.586667			0.196055	0.525696						0.094194	0.309579	0.0210168
		-29.39	-1.67333			0.0510001	0.612813						0.0476802	0.0465567	0.0608127
		0.31	2.92667			0.0712272	-1.98495						0.120536	0.260661	0.0164481
		0.39	-0.836667			0.210559	-0.109732						0.0947612	-0.124726	0.00538598
		-0.296667	-0.07			-0.246967	0.957651						-0.0559361	-0.0643922	0.0121041
		1.95333	3.05333			-0.0673287	0.87141						-0.0150391	-0.121147	-0.0207617
		0.48	5.48667			-0.426664	-0.612114						0.0342475	-0.0753784	0.0208551
		-1.29	3.79			0.0187044	0.767141						-0.00491237	-0.0441611	0.0300257
		-0.0633333	0.906667			0.0266317	-0.0066357						0.127297	0.243339	0.0180541
		-6.97333	24.8367			-0.0150133	0.488607						0.00823506	-0.0301685	-0.03165
		-0.69	-0.536667			-1.00254	0.734679						0.0566042	-0.0676822	0.00856953
		0	0			0.0389611	0.697419						NaN	NaN	NaN
		-0.156667	-0.113333			0.374354	1.47624						0.0657085	0.0740463	0.0286168
		-6.94	3.79			-0.0288001	3.82597						0.0614365	0.153665	0.0227988
		-0.0133333	-0.483333			-0.338166	0.712544						-0.0249269	-0.0908541	-0.0251994
		-20.6433	31.37			0.00545076	0.0714345						0.0594548	0.090532	0.0447844
		0.0633333	-0.563333			-0.0198123	0.65665						0.229396	0.208583	0.0194627
		-1.96	3.2			0.0656935	0.338581						-0.0102649	0.00284838	-0.00853856
		-0.0666667	0.723333			-0.0305005	0.00609063						0.15776	0.0109912	0.061924
		0.236667	1.19			0.350472	0.419744						-0.0545643	-0.145611	0.0629487
		-2.44667	3.73			0.0454546	0.0913061						0.0402056	0.0312309	0.0408275
		-0.0866667	0.436667			-0.178969	1.69799						0.204737	0.352827	-0.0118456
		0.733333	0.623333			0.196482	0.0958326						0.0473179	-0.0568215	0.0124751
		-4.91333	4.04333			0.183323	1.92422						0.104618	0.198524	-0.0411666
		-0.0666667	3.94			0.450002	1.83999						0.0830283	0.150053	-0.00741735
		-0.07	0.686667			-0.159998	0.193176						0.144485	0.22976	0.176733
		5.27667	-2.64333			0.684485	3.1803						0.0211422	0.0566528	0.0691903
		0.483333	0.84			0.207247	0.10347						0.145349	-0.000926904	0.0347866
		-0.49	1.35333			0.352309	3.42744						0.0340232	-0.0686774	0.029373
		-7.03333	4.92333			-0.023379	-0.109252						0.0715133	0.0925482	0.0394094
		-0.0233333	2.4			-0.407966	-0.495977						0.0518745	0.0648507	0.0379515
		0.483333	3.71667			0.0281721	-0.142223						-0.00712845	-0.0760333	0.0939832
		-3.42333	0.9			0.343232	1.43117						-0.0238715	-0.0971345	0.0346585
		0.0533333	16.6367			-0.0860983	-0.754118						-0.0125379	-0.0432528	0.0948665
		-3.54667	14.5267			0.312121	2.05009						0.081074	0.200611	-0.00563529
		-11.17	7.72333			-0.429141	-0.51528						0.0171485	-0.0627998	0.0305575
		0.0366667	-1.08667			-0.554158	0.4926						0.129677	0.137374	0.0570267
		-0.316667	0.0266667			-0.0547031	0.640037						0.0533763	-0.0417798	0.083314
		-0.703333	-0.806667			0.0337769	0.0498744						0.0652296	-0.00809398	0.0202263
		-2.82333	-0.42			0.507726	0.612286						0.0594835	0.221172	-0.0164802
		-0.04	-5.74667			0.37977	1.27383						0.2481	0.491054	-0.0440585
		-0.99	-6.28667			0.0263532	1.14856						0.152305	0.0790543	0.00834324
		0.473333	-2.17			-0.225016	1.216						0.0871733	0.149971	-0.0231918
		1.57	-1.37			-0.0892147	0.500048						0.0852766	0.0831893	0.0390036
		0.00333333	0.223333			-0.0890547	0.644884						0.112579	0.0251551	-0.0386125
		-0.733333	-1.42			0.266868	0.19163						0.0767373	0.0193135	0.00727962
		-0.276667	-0.283333			0.283842	0.842669						0.137721	0.213817	0.034929
		1.90333	-0.433333			0.200031	2.41339						0.0485214	0.0699452	-0.0337809
		1.09667	-1.51667			-0.218024	0.57765						NaN	0.447876	0.0765891
		-1.03667	2.9			-0.0698171	0.886649						0.023232	0.0302695	-0.0423216
		0.303333	1.13			-0.325807	1.45593						0.080088	0.0205134	0.00226702
		-1.29333	-0.816667			0.0220163	0.341757						0.0283789	0.0612701	0.00519417
		-1.61667	1.03333			0.0103861	0.319083						0.132513	0.0826782	0.0263012
		-0.576667	-4.78			-0.161941	0.724672						0.22508	0.0532165	-0.0184314
		-0.226667	3.63333			-0.104767	0.860284						0.0867545	0.0522412	-0.0731976
		2.49667	7.26333			-0.0455849	1.13042						0.115716	0.0647055	0.129654
		1.2	1.3			-0.37327	-0.303127						0.171481	0.194379	-0.00919497
		-3.37333	3.94			0.300977	1.24232						0.0022316	0.0239205	-0.00350236
		0.493333	3.9			-0.784358	2.95791						0.128791	0.124053	-0.0281574
		0.43	4.16			-0.102237	0.0594607						0.223118	0.0516632	0.00606758
		-0.12	4.39667			0.361302	2.22077						0.110264	0.0169605	0.045241
		-0.05	1.45			-0.057624	0.752797						0.0548507	-0.00155313	0.000414688
		0.486667	-0.143333			-0.249485	0.128241						0.0469076	0.0568324	0.0130937
		5.40667	2.36333			-0.0920645	2.47084						0.159465	0.135268	0.141448
		-0.903333	0.56			0.564764	1.80491						0.107307	0.0508696	-0.0131519
		-0.0366667	0.313333			0.217586	0.798121						0.669439	0.535211	-0.00983213
		0.0266667	-3.20333			0.515618	1.00602						-0.0362837	0.0755612	0.130897
		1.11	5.74333			0.552689	1.24754						0.138449	0.193835	0.0801403
		0.0166667	0.55			0.758402	0.786384						-0.0679256	0.0392083	0.0128407
		-0.473333	-0.0433333			-0.512401	0.73148						0.0104149	0.081585	0.0615909
		-0.293333	-3.88333			-0.0261577	-0.101467						0.0914154	0.0258473	0.0285493
		1.12667	2.37667			-0.12298	1.71012						0.121892	0.190432	0.0143277
		0.00333333	0.496667			-0.204089	0.998217						0.0420719	0.275303	0.168563
		0.526667	1.01			0.731136	0.649019						0.411431	0.360475	0.0095616
		-0.15	-0.556667			0.300437	0.471366						0.168622	0.215999	0.081693
		-0.11	4.83667			0	3.09343						0.296808	0.238292	0.128377
		-0.876667	0.04			0.275044	0.805112						0.122277	0.0111411	0.0167043
		1.60667	10.7867			0.422997	0.724779						0.115006	0.138081	0.050597
		-0.336667	2.14333			0.565445	1.46368						0.445319	0.407085	0.222609
		0.4	0.893333			0.455749	1.27912						0.170992	0.0768108	0.0105458
		-0.496667	2.45333			0.0876328	0.800408						0.536518	0.625364	0.171807
		-0.0766667	0.62			0.132151	1.82253						0.129368	0.19841	0.0888718
		0.106667	0.833333			-0.157296	1.43273						0.217714	0.14359	0.0701269
		0.0166667	-0.103333			0.00986469	-0.105757						NaN	0.110119	0.198407
		-0.383333	1.48333			-0.180023	0.51765						0.698375	0.61996	0.531085
		-0.0533333	0.233333			-0.0311049	0.796249						0.582598	0.614137	0.72921
		-0.68	-0.723333			-0.0571974	-0.280513						0.669329	0.665571	0.643617
		-0.42	-0.806667			-0.0357854	2.31942						0.132097	0.608578	0.761485
		-1.97333	-4.08			0.0648462	0.71585						0.732681	0.764036	0.7319
		-0.06	-0.236667			-0.042427	-0.138668						-0.017518	0.0067125	-0.0119347
		-0.513333	-8.68667			0.137507	-0.0535774						0.219292	0.276389	0.189032
		-0.783333	0.666667			0.0775903	1.45805						0.482165	0.553667	0.574101
		-5.23667	15.5333			0.0518	0.681795						0.315604	0.408474	0.438408
		0.613333	1.64667			0.591087	1.77026						-0.00282511	0.0885553	0.142881
		0.16	1.92			0.0235627	0.605301						0.0958363	0.261451	0.0947411
		0.326667	-6.26			0.259296	0.423311						0.153758	0.0811155	0.0184749
		0.673333	-0.38			-0.0953468	2.55088						0.321785	0.0969948	0.0350397
		-0.736667	2.97333			-0.272111	2.55639						0.178504	0.185899	0.0787569
		-0.31	2.72667			0.243803	0.993857						0.294408	0.075949	0.0729422
		-1.35	-1.91667			-0.0442637	0.301492						0.724597	0.601291	0.551215
		0.06	2.34667			-0.236444	0.690475						0.626288	0.340111	0.120597
		0.08	-0.0133333			0.246783	0.0225199						0.6315	0.255617	0.0904126
		-0.02	1.56333			0.0275974	0.276881						-0.00653141	0.0277107	0.0583563
		-3.19667	3.01333			-0.0752619	0.486018						0.347505	0.270965	0.252179
		1.56	-6.22667			-0.0157953	0.0216134						0.227849	0.268329	0.0257498
		-3.22	2.27667			0.00129752	3.21672						0.0271994	0.0403365	0.0615521
		0.123333	2.18667			-0.0277396	0.118139						0.0423106	0.0455886	0.0501546
		1.21667	4.61667			-0.401117	0.890962						0.012167	0.0455653	0.0207741
		-0.0266667	12.0067			-0.390387	-0.608364						0.307557	0.329524	0.115398
		-1.01	2.23667			0.0848659	0.388153						0.586505	0.678671	0.448158
		-0.48	1.26667			0.449439	-0.801344						0.144494	0.120486	0.0399572
		0.0166667	0.226667			-0.0224192	0.114531						0.128464	0.977358	0.0254696
		-0.0666667	2.03667			0.0890843	-0.351106						0.0698109	0.137704	0.0724531
		0.213333	1.07333			0.000782065	0.0642419						0.0851915	0.0618889	0.0313807
		-0.0966667	0.02			0.074628	0.13512						0.0255558	0.00405451	0.103758
		1.21	1.36			-0.285685	-0.357125						0.17066	0.218795	0.13036
		0.143333	0.29			-0.23142	-1.58267						-0.0347935	0.036863	-0.00585013
		0.853333	9.46667			-0.399973	2.86441						0.365359	0.270025	0.144105
		-0.543333	5.38667			-0.256808	0.432352						0.0667482	0.130555	0.176336
		0.683333	0.32			-0.377909	-0.744277						0.005075	0.0147248	0.0364176
		0.676667	6.05667			-0.170496	0.541337						0.485305	0.366158	0.181804
		1.53667	5.79			-0.157876	1.08472						0.385966	0.378559	0.20452
		0.603333	23.1667			0.00364964	-0.0414969						0.337027	0.393602	0.227529
		-0.503333	0.576667			-0.00483458	-0.0634954						-0.00603109	0.0994828	0.0965344
		2.21	10.0267			-0.115307	0.744402						0.197174	0.233281	0.0437037
		0.743333	0.263333			-0.19474	-1.71596						0.374144	0.177519	0.0997446
		1.26333	10.8133			0.259503	0.146151						0.137874	0.139299	0.147315
		-0.0966667	-0.34			-0.00959807	0.131819						0.152351	0.156006	0.182368
		-1.25333	-1.56333			-0.46037	-0.693372						0.163336	0.164733	0.151611
		0.146667	-0.473333			0.0491575	0.0549045						0.0589911	0.108698	0.0343586
		1.11333	4.49667			-0.292972	0.429004						0.251391	0.212414	0.148807
		-0.243333	-2.37333			0.0198123	-0.115473						0.300574	0.433468	0.0797858
		1.09	6.48667			-0.258431	-0.259592						0.215281	0.260658	0.0345472
		-1.28333	-1.64			-0.0293985	0.13522						0.441062	0.511727	0.0167571
		-1.74	1.54333			0.15694	0.844145						0.194506	0.156149	0.0971514
		-0.17	2.02333			-0.076512	0.00696749						0.159698	0.132375	0.136439
		0.126667	0.176667			0.285359	-0.614537						0.0244335	0.0564261	0.0351802
		1.64	1.92333			0.186582	-0.0727024						0.168948	0.210387	0.161988
		1.23333	4.02667			0.918962	0.184763						0.0998088	0.137325	0.0631718
		0.0933333	3.61667			0.160317	-0.138639						-0.00690976	-0.0173841	0.0471979
		-0.616667	3.86			-0.971058	3.40311						0.172746	0.14354	0.149334
		-0.273333	1.59333			0.511465	-0.520139						0.11155	0.0742219	0.0697248
		-0.29	1.98667			1.8074	1.3115						0.238216	0.274493	0.279069
		0.883333	0.6			0.224867	-0.603891						0.141216	0.240053	0.181137
		0.87	2.65333			0.11443	-0.00272538						0.18552	0.126785	0.269303
		0.66	7.57667			-0.0290786	-0.173725						0.272393	0.316162	0.206185
		-0.686667	1.82333			0.216514	-0.800947						0.187385	0.288385	0.112147
		-0.0833333	2.79333			1.25659	-0.470098						0.253555	0.212064	0.0523816
		-0.966667	4.54			-1.31208	-0.00412362						0.0669206	0.197605	0.102484
		0.0666667	1.01333			0.00300977	-0.650139						NaN	0.0518947	0.208638
		0.0733333	0.96			1.74706	0.91815						0.322105	0.118492	0.0199834
		-0.456667	2.26			-1.15286	-1.16272						0.143746	0.0560739	0.190427
		-0.333333	2.7			0.0338836	0.786337						0.00774246	0.0373846	0.0205097
		-0.0866667	3.56			0.223736	0.128762						0.177078	0.273408	0.189068
		0.113333	-3.48667			-0.668915	0.140979						0.178741	0.197169	0.100129
		-1.09667	-0.91			1.87379	-0.29203						0.17488	0.166449	0.162091
		0.99	3.89			-0.0437127	0.470525						0.0938043	0.0754768	0.0614403
		-2.31	9.29333			-0.424916	0.563739						0.084858	0.248046	0.265648
		-0.253333	0.156667			0.259468	0.142448						0.0805234	0.180387	0.043223
		1.15333	7.10333			0.144161	-0.911402						0.183433	0.170978	0.0630621
		-0.123333	2.37333			-0.0562494	0.217106						0.388256	0.456904	0.264755
		-0.78	0.396667			-0.738661	-0.537332						0.0615711	0.0978037	0.0552663
		-0.22	7.73667			0.0547149	-0.0536011						0.09318	0.0406071	0.0698023
		1.80333	5.71333			0.0963184	0.409767						0.0650879	0.145459	0.0469744
		0.71	2.55333			-0.078011	0.506683						0.0467546	0.0446571	0.139249
		1.70333	3.16333			0.00187222	0.0630096						0.257061	0.153072	0.108368
		1.73	3.92667			0.00674235	-0.0338599						0.0807676	0.140896	0.0508496
		2.42667	2.49333			0.822359	-0.857659						0.108365	0.100417	0.0934057
		-1.57667	2.29333			0.648563	0.143011						0.130091	0.0240922	0.0156115
		2.89333	6.96667			0.272467	1.42903						0.0899816	0.212834	0.0798159
		0.01	-0.35			-0.0478719	0.10578						0.114015	0.352157	0.168118
		-0.326667	5.31667			0.252127	0.241593						0.149706	0.205605	0.189678
		-0.603333	3.13			0.541586	-0.845353						0.20951	0.163126	0.239684
		2.27333	2.07333			0.150654	1.17011						0.184146	0.175031	0.170042
		0.943333	1.45			0.0137572	2.89796						0.0383366	0.0377457	0.111043
		0	9.71333			-0.360739	0.0146933						NaN	NaN	0.096616
		0.916667	2.59			0.582378	-0.213551						0.175647	0.175914	0.1452
		1.35667	2.28			0.345157	-0.231953						0.0386446	0.128086	0.17363
		1.87333	4.59			0.277728	-0.176391						0.00363387	0.0761231	-0.0243498
		-1.05667	19.2167			-0.0341443	0.979803						0.100894	0.0799381	0.0341744
		-4.71	21.4933			-0.308945	0.412705						0.0994521	0.052603	0.0207829
		1.44333	4.01667			0.598327	5.27508						0.277561	0.203717	0.206141
		0.26	2.52			-0.0196287	0.922677						-0.017317	0.0511536	0.0512606
		0.51	5.76			0.012359	0.277633						0.18333	0.192284	0.0972167
		-0.486667	4.48333			-0.0326927	0.231574						0.0188959	0.114959	0.167773
		0.0266667	-0.336667			-0.0553252	-0.577555						0.0477494	0.0246156	-0.0104259
		-0.533333	1.58			-0.057701	0.0941559						0.187417	0.224044	0.121683
		-0.0666667	2.52			0.0905774	-0.98084						0.0674082	0.12191	0.00235003
		-0.186667	-0.87			0.00394587	0.100537						0.0784077	0.127886	0.0636985
		0.156667	7.27667			-0.113832	0.906526						0.00177812	0.111156	0.0497872
		0.216667	2.30667			0.161011	-1.59391						0.193715	0.206395	0.0140346
		-0.07	-0.42			-0.171888	-0.860307						0.124181	0.1826	0.225446
		0.466667	-0.163333			-0.021489	0.189212						0.0823975	0.232133	0.176343
		0.286667	4.64			-0.0287646	0.226396						0.180389	0.0824751	0.00660705
		0.253333	2.15			-0.796954	-1.92312						-0.0505874	0.0230408	0.0151374
		2.1	5.51			0.867535	0.293428						0.0231052	0.0844256	0.0185156
		0.0833333	1.93			0.0108719	1.25998						0.121056	-0.00424952	-0.0270039
		0.813333	1.34667			-0.0980899	0.754693						0.0238115	0.0823574	0.070568
		-0.276667	7.93			0.131606	-0.0900027						0.0436396	0.0503323	0.0230146
		-0.803333	7.99667			-0.000942033	0.164216						0.0649395	0.0674302	0.0550492
		0.776667	3.10667			-0.00655276	1.47114						0.0971431	0.0384177	0.0026999
		-0.126667	0.943333			0.587805	1.69013						0.0481703	0.0581558	0.0551309
		-0.62	2.04333			0.526034	1.00674						0.0916684	0.131675	0.128116
		0.77	0.0533333			0.0307553	0.14092						0.0498121	0.0811861	0.08502
		0.0966667	0.843333			-0.923589	0.065652						-0.00905096	-0.00546596	0.0284473
		-0.22	1.58			0.281295	1.62894						0.150152	0.077575	-0.000236349
		-0.04	0.08			0.0874017	0.211164						0.0327972	0.0605238	-0.015623
		0.00333333	10.1067			0.519078	0.436552						NaN	0.102301	-0.0129268
		0.373333	26.9233			-0.0953349	-0.106468						0.0314012	0.0357871	0.0141055
		0.0666667	0.34			0.194586	0.774588						0.0379541	0.0273153	0.0149972
		-1.09333	2.77			-0.195605	1.12293						0.127238	0.21037	0.128891
		-0.99	-1.89333			-0.133751	-0.597439						0.0670325	0.0483032	0.0124783
		0.293333	1.20667			0.502222	0.703657						0.0949872	0.0700398	0.175922
		1.52	-2.53333			-0.0285039	0.837041						0.232756	0.272403	0.0452773
		-0.0533333	0.36			-0.221034	0.779796						0.0281825	0.0109916	0.0330498
		0.276667	-1.12			0.171977	0.589576						-0.0145115	0.0401755	-0.0297809
		0.00666667	0.206667			0.323994	0.942395						0.118257	-0.00881152	0.0180814
		0.253333	0.416667			0.918861	-0.0460352						0.121062	0.0218091	0.0458886
		-0.673333	-1.09333			0.0365201	0.169009						0.0238445	0.101972	0.0414962
		-0.723333	-4.75333			0.034245	-0.272544						-0.00973901	0.0524861	0.115403
		-1.04333	8.93333			0.382797	0.70537						0.229815	0.190387	0.187541
		-0.8	1.36333			0.448876	0.629468						0.0563707	0.0119601	-0.00119146
		-1.15333	-2.36			0.510724	1.96198						0.154182	0.080006	0.112636
		-0.483333	1.7			0.393349	0.157888						0.105561	0.127256	0.0493322
		-0.403333	3.37333			-0.166639	-0.905075						0.0265151	0.0200105	0.0698826
		0.02	-0.12			0.401004	0.146193						0.0265321	0.0556076	0.0283394
		-0.01	-0.193333			0.276762	0.784868						0.185503	0.169475	-0.0106703
		-0.26	2.35333			0.0680219	0.762028						0.0584662	0.0351739	-0.00490771
		-0.583333	-5.34333			0.418103	0.098007						0.164216	0.0537919	0.0539996
		0.88	0.46			0.226669	1.88227						0.085506	0.133785	-0.00542385
		5.10333	29.9			0.179188	0.0686558						0.0278754	0.0531923	0.0273124
		-0.02	0.423333			-1.13937	-0.953557						0.030583	0.0113847	-0.00887868
		-1.44667	-2.15333			0.273255	-0.38746						0.12214	0.0388761	0.0245852
		0.176667	0.193333			0.0228932	-0.544122						0.0135518	0.042215	0.0274368
		-0.776667	16.5333			0.368181	0.339132						0.156219	0.134116	0.0329158
		-0.873333	1.35667			-0.0241729	0.613572						0.103954	0.0724844	0.0329793
		0.0966667	-0.336667			-0.035578	5.19531						0.308909	0.173526	0.132398
		-0.78	-0.793333			-0.00650536	-0.431647						0.13229	0.0474834	0.066229
		-0.0933333	0.41			0.972427	0.580375						0.00706979	0.153783	0.058163
		0.573333	2.6			-0.383988	0.289204						0.0165152	0.00582932	0.000993187
		-0.226667	0.0233333			0.180853	0.269232						NaN	NaN	NaN
		0.936667	-1.90667			0.094855	1.07593						0.0671855	0.0281005	-0.0118172
		0.586667	-0.23			-0.078402	0.711922						0.00786191	-0.00815147	0.0167884
		0.573333	-0.01			0.0487547	0.800746						0.0516356	0.0529013	0.0342461
		2.98667	0.563333			0.239502	0.719636						0.118	0.112483	0.169123
		0.51	-0.463333			0.307132	0.866398						0.00333672	0.0649088	0.101535
		-3.05333	10.6933			0.0819332	0.825197						0.0948623	0.236642	0.180916
		1.62333	-1.62667			-0.187186	1.26048						-0.0102507	0.0146088	-0.0252124
		5.73333	4.09			-0.549744	1.09388						0.0443861	0.0826368	0.0524384
		0.72	-1.80333			-0.0553015	0.999177						0.00668896	0.0204045	0.00453947
		0.373333	-0.00333333			0.248069	0.516021						-0.0254686	-0.0299789	0.00821487
		-0.03	-0.546667			-0.202004	0.1422						0.0803006	0.0134588	0.0780003
		0.743333	-2.45667			-0.116391	0.550835						0.0173803	0.0211757	-0.00572862
		4.07333	-1.45333			-0.0876328	0.431801						-0.00382231	0.0220983	0.041468
		-4.06333	-0.06			-0.597267	0.145304						0.0625069	0.0927151	0.206249
		0.0766667	-2.02333			0.278409	2.10643						0.0969488	0.0237865	-0.0418855
		5.56667	2.84667			0.983441	1.77475						0.0328539	0.0405293	0.054959
		-3.61333	-3.72667			0.497156	0.381535						0.00166498	0.0228426	-0.000550639
		0.18	2.48			0.160122	0.253934						-0.014887	0.0554999	0.00404615
		0.713333	0.413333			-0.0599406	1.22837						-0.0141139	0.047992	0.0436765
		-2.12	0.42			0.192074	-0.339399						0.0393329	0.0279527	0.0416118
		5.77	-0.893333			0.152047	-0.253294						-0.00175567	-0.0227539	-0.0670873
		-0.0966667	1.48667			0.00825908	1.6768						0.0224571	0.0349288	-0.0166665
		-1.29667	1.71667			0.240242	-0.332431						0.0493891	0.0262191	-0.0267413
		0.806667	0.396667			-0.00703859	0.486664						-0.017375	0.0158394	0.00324681
		0.43	-2.88667			-0.0788642	0.239057						0.109914	0.11326	0.0634185
		-0.166667	0.67			-0.0762099	0.149683						0.0622801	0.0192105	0.0090108
		-2.28333	-1.71667			-0.888817	1.40661						0.0167692	0.0805256	0.0596992
		0.163333	-0.17			0.17933	0.414797						-0.00573056	0.0321722	-0.0056981
		0.3	1.28			0.0741896	-0.0232427						0.0595574	0.084111	0.0333356
		-0.2	1.55667			0.158848	0.242014						0.0502402	0.048741	0.0126247
		0.00333333	0.196667			0.197116	0.341348						0.0460079	0.0379948	-0.0393868
		0.03	-0.106667			0.293985	0.0986409						-0.00586069	-0.0164365	-0.00577337
		2.59667	-2.69667			0.0373851	0.00913002						0.234707	0.144541	0.140434
		2.06	0.47			0.0379183	0.757572						0.584829	0.54697	0.398449
		0.953333	4.41333			0.150571	0.699077						0.0961976	0.0362665	0.0245243
		-0.133333	0.32			0.130362	2.09356						-0.0198167	0.114026	0.123702
		0.786667	0.803333			0.535033	-0.628378						0.0826069	0.0496176	1.07332e-05
		1.74333	-2.65			0.155844	-0.0820576						0.185017	0.160693	0.110832
		0.466667	3.66667			-0.312654	0.212218						0.0898151	0.226219	0.195064
		0.126667	8.98667			0.284458	-0.206939						0.0869443	0.126695	0.0513021
		-1.13333	0.0333333			-0.108991	0.0513378						0.198066	0.103981	0.112522
		1.87333	-0.656667			0.0704807	-0.000106645						0.100967	0.104235	0.120863
		1.1	-0.773333			0.14912	-0.674845						0.206864	0.195062	0.0389257
		0.94	-0.533333			0.325161	-1.50626						0.350463	0.21376	0.0445723
		-0.09	3.01667			0.205849	1.06636						0.0345713	0.029149	0.03376
		-0.966667	1.28667			-1.17573	1.71249						0.0410268	0.00263253	-0.00251935
		1.97667	16.5133			0.317033	1.17354						0.103981	0.0636973	0.127024
		3.30667	-7.59667			-0.459641	1.35086						0.236393	0.277611	0.267469
		-0.0666667	2.92			0.442299	-0.322027						-0.00543275	0.0215373	-0.015505
		0.0366667	0.88			0.122322	0.092106						0.300892	0.202062	0.0502467
		-0.0866667	0.716667			-0.258313	0.298897						0.119981	0.0990975	0.0963609
		-0.123333	-1.83			0.304946	0.0385108						0.684543	0.660572	0.601941
		-0.18	0.29			0.375877	0.786455						0.0322159	0.105399	0.0223476
		0.33	-3.09667			0.0446784	0.668103						0.146156	0.152532	0.085489
		0.0133333	0.303333			-0.138923	0.537427						0.185939	0.0385647	-0.025751
		-0.283333	2.84			0.0674294	0.710909						0.0927328	0.0634955	0.0078747
		2.71667	-10.07			0.335328	0.20669						0.214617	0.167693	0.0601915
		0.48	-4.98667			-0.060533	0.16549						0.571724	0.457013	0.335356
		-0.52	-2.73			-0.316328	-1.14414						0.192011	0.155429	0.150435
		-0.0633333	0.59			0.454398	0.117179						0.0488335	0.0599821	0.0572279
		-0.11	0.69			0.102433	-0.192216						0.386416	0.356826	0.322397
		-2.51667	-6.08			0.491238	1.40061						0.274278	0.23952	0.100636
		2.79333	0.956667			0.283025	0.5518						0.129138	0.106919	0.125827
		0.0333333	3.92333			0.110662	0.0377643						-0.0204709	0.078561	0.101252
		-0.31	2.34333			-0.898575	-1.53968						0.164966	0.183065	0.234057
		0.426667	-0.256667			-0.00830056	0.00537374						0.115871	0.0688912	0.0845062
		0.00333333	0.516667			0.0756826	0.0274138						0.168719	0.144802	0.167223
		-0.0166667	4.56333			-0.450055	-0.23456						0.101983	0.0336744	0.0889864
		1.92667	5.32667			-0.24641	0.514397						0.171465	0.142437	0.119421
		1.68	3.14			0.770269	4.45972						0.207792	0.177493	0.156336
		0.113333	0.453333			-0.350347	-0.661118						0.331242	0.354848	0.454875
		-2.86667	0.2			0.000995356	0						0.296997	0.173615	0.0600324
		0.926667	5.13667			0	-0.0172706						0.209933	0.14535	0.177686
		4.41333	13.61			-0.0710376	0.787516						0.235524	0.244914	0.211458
		0.286667	0.69			0.0095329	-0.0214238						0.499705	0.465992	0.495333
		1.63667	1.4			-0.300882	1.53391						0.581479	0.466502	0.431796
		-0.263333	-0.293333			-0.81179	-2.20674						0.376972	0.319449	0.349069
		0.703333	2.34			0	0						0.272705	0.225526	0.220998
		-0.6	3.50333			-0.48568	-0.815777						0.321352	0.278217	0.284103
		-0.356667	-1.89			0.0363601	-0.334031						0.276681	0.2128	0.230145
		1.59333	2.23			-0.0338184	-0.21114						0.232434	0.202466	0.154125
		4.78	13.5933			0.0672932	-0.0375095						0.182051	0.261321	0.115754
		-0.0166667	2.57			-0.0166604	1.45294						0.325239	0.312036	0.437678
		2.94667	17.0667			0	0.00221585						0.264043	0.266328	0.218753
		-0.653333	2.43333			0.000953883	1.56569						0.412292	0.483103	0.585509
		0.6	1.88667			0.204001	-0.609318						0.14447	0.173816	0.172719
		1.14	2.93667			0.259575	-0.318988						0.335468	0.262166	0.22995
		2.90333	-0.0533333			0.362683	-0.145938						0.286726	0.191647	0.214352
		0.153333	0.506667			0	1.77742e-05						0.24832	0.243878	0.234299
		0.106667	-0.823333			0.035821	0.0335518						0.141872	0.169115	0.239107
		1.23333	2.19333			0.00395772	0						0.142052	0.231546	0.287856
		1.44333	2.01			-0.0907847	-0.208154						0.252799	0.216873	0.258766
		1.95667	6.07667			0.269421	0.664098						0.122649	0.114671	0.111042
		1.26	0.473333			0.00449095	-0.00413547						0.357253	0.328279	0.320506
		-0.493333	-2.81333			-0.135274	-0.442234						0.244615	0.231034	0.11796
		1.29	0.41			-0.193917	-0.352747						0.292951	0.374256	0.334808
		0.883333	2.45			0.272319	0.22216						0.20512	0.257515	0.181073
		1.45667	2.77			-0.440836	-1.08291						0.172157	0.154219	0.143734
		0.303333	2.35333			0.294057	0.0536663						0.254588	0.299461	0.325501
		1.34333	0.273333			-0.0342094	-0.366528						0.387918	0.23944	0.243689
		0.743333	5.94667			-0.799999	-1.06094						0.168993	0.151685	0.161587
		0.62	0.196667			-0.157343	0.0673346						0.239048	0.124669	0.178191
		-3.53667	-2.86667			0.696974	-0.306149						0.142061	0.100907	-0.00930089
		2.36667	12.1			-0.0231005	0.389457						0.213183	0.245965	0.239665
		0.963333	-1.24			-0.0873188	-0.0857072						0.290572	0.302651	0.326133
		0.113333	-1.71667			0.502815	0.0583942						0.125169	0.179799	0.144942
		1.15333	1.06667			0.523735	-0.626665						0.244675	0.270636	0.232802
		-0.01	1.91333			0.167196	-0.0130344						0.112994	0.166485	0.115983
		-0.1	16.2867			0.0822176	-0.0340495						NaN	-0.0555596	0.0188504
		0.0633333	-1.35			0.18878	-0.308045						0.0787866	0.0861124	0.0624325
		3.16333	1.84667			-0.272573	0.152823						0.0941068	0.132421	0.11231
		-1.09333	0.936667			-0.514907	-0.404896						0.248653	0.176307	0.114904
		2.85333	23.3867			-0.122861	2.20002						0.0614156	-0.00298115	0.0321688
		0.64	0.84			0.00834203	-0.0646626						0.238955	0.282241	0.276536
		0.36	3.33667			0.0801676	0.0269812						0.374254	0.240175	0.162746
		-0.22	2.29			0.293334	0.37474						0.127102	0.102938	0.0760396
		0.183333	2.47333			0.325304	-0.222361						0.0682953	0.0611766	0.0976484
		0.793333	2.30667			1.38628	-1.33461						0.143823	0.0758756	0.0360836
		0.993333	2.72667			-1.01224	0.430136						0.245818	0.145083	0.0768013
		0.326667	2.55333			-0.481071	0.10927						0.0862669	0.0842047	0.147092
		-0.583333	3.99333			-0.801919	0.0304887						0.362636	0.248018	0.16585
		-1.66667	3.43333			0.731628	-0.292486						0.0590433	0.105532	0.0843515
		-0.12	3.15333			-0.161645	-0.261565						0.177905	0.165004	0.16743
		0.77	1.61667			-0.00942033	-0.825517						0.0625846	0.0258237	0.0566943
		-0.586667	0.41			0.478843	0.376327						0.168089	0.119723	0.182563
		-0.24	1.73			0.68769	0.297049						0.117103	0.14243	0.218977
		-0.21	1.32			-0.201684	0.154778						0.0233895	0.10118	0.0228217
		-1.89333	0.386667			0.292131	0.235076						0.0958346	0.0706543	0.0526442
		1.05333	6.55			0.0104098	-0.12404						0.161698	0.099259	0.0775723
		3.22	5.63667			0.351426	0.0970353						0.117346	0.0449962	0.0605907
		1.62667	1.17			0.0845697	0.146702						0.106274	0.0892545	0.0676148
		0.556667	0.78			0.35373	0.280465						0.202975	0.231596	0.276014
		-0.146667	3.88			0.028024	0.177096						0.187562	0.138861	0.177098
		0.583333	-1.07			-0.623478	-0.193158						0.0933957	0.0947523	0.13161
		0.516667	-0.816667			0.00202034	-0.000189592						0.0111132	0.00796454	0.0608755
		0.13	5.18667			1.96566	-0.288339						0.0586542	0.0885165	0.0840261
		0.773333	-1.07			-0.317465	-0.380226						-0.008707	-0.00578823	-0.0300788
		0.04	1.48333			0.411218	-0.110088						0.110385	0.0754033	0.0701851
		-0.243333	0.733333			-0.0357499	-0.204723						-0.0108146	0.0739058	0.196711
		-0.223333	0.483333			0.323621	0.172149						0.0808487	0.121338	0.147431
		-2.70333	4.44			0.835838	-0.220714						0.0500244	0.0548658	0.0739573
		0.56	1.3			-0.0162219	0.65306						0.0828362	0.0293425	0.0421196
		0.23	-0.11			0.0951276	0.4416						0.245999	0.165209	0.196291
		0.523333	0.78			0.180396	0.0662741						0.123896	0.102417	0.154226
		0.626667	1.05667			0.0127086	-0.260137						-0.0210022	0.0136201	0.0215064
		0.98	0.303333			0.128804	0.314278						0.0496876	0.0490533	0.0688701
		0.12	0.01			0.558478	0.178761						0.00472861	0.0318343	0.010326
		0.133333	2.37667			-0.908629	-0.294886						0.178058	0.076201	0.155313
		0.463333	2.16			0.111788	0.212585						0.00289432	0.0287509	0.0995694
		0.483333	6.58333			-0.902681	-0.820315						-0.00228804	0.0601181	0.0775828
		1.74	-1.99			0.00359632	0.178358						0.165252	0.185766	0.135165
		0.586667	-0.27			-0.343238	-0.132868						0.0867277	0.054312	0.170128
		-0.923333	0.693333			-0.201109	-0.238512						0.172432	0.126106	0.121788
		0.893333	-0.696667			-0.417261	-0.22565						-0.0125525	0.0479954	0.0651976
		-0.276667	0.15			-0.26951	-0.0348019						-0.0016524	-0.00661558	0.042981
		0.22	-0.00666667			-0.823444	-0.0932376						0.0136279	0.0280015	0.0154455
		0.45	-2.12333			0.262211	-0.449693						-0.0585984	0.0189734	0.154207
		1.13333	-4.70667			-0.37695	-0.393207						0.130047	0.0700223	0.0741091
		0.69	3.35			-0.468291	-0.531449						0.129103	0.127746	0.135987
		-3.60667	5.39333			-0.445398	-0.103511						0.0264746	0.0377031	0.0342698
		1.07333	3.64333			-0.400702	-0.205979						0.0213639	0.0109075	-0.025519
		-1.37333	4.28			-0.128804	-0.366427						0.101274	0.0721227	0.0998362
		1.38	-1.02667			-0.980153	-0.497056						0.0315141	0.0852064	0.0944939
		0.393333	0.273333			-0.183222	-0.120166						0.0166015	0.0245481	0.0912267
		-0.77	0.93			-0.108423	-0.180254						0.0540629	0.0739266	0.0220914
		0.983333	0.0966667			0.641821	0.244425						0.0837269	0.0259699	-0.0538989
		1.24333	2.46333			-0.0892325	0.199047						0.0138315	0.0233675	0.0264896
		0.153333	2.12667			0.42369	0.118341						0.0267435	0.0683326	0.0938276
		-0.403333	1.63			0.138129	0.0503247						0.0438636	-0.00465091	0.0346085
		0.22	2.22333			0.0264539	0.00540336						-0.00130699	0.0551265	0.0992993
		1.04	0.67			0.430474	-0.00143379						0.0754523	0.0182182	0.0583925
		4.06	11.3467			-0.204806	-0.579196						0.0154025	-0.0105051	0.0422994
		0.62	11.37			0.258508	0.271928						0.00816422	0.0332932	0.0138569
		-0.176667	0.5			0.648688	0.356539						0.00132898	-0.00154357	0.0391648
		-0.973333	-3.57333			0.553033	0.248235						0.276067	0.153857	0.0656713
		1.46	0.376667			1.61277	0.468451						0.127575	0.054565	0.0461072
		0.32	-0.606667			0.0567412	-0.290188						-0.000114853	0.0203038	0.0576653
		1.57	4.41			0.405039	0.181167						0.0736742	0.0772268	0.0399102
		0.92	1.69333			0.308418	-0.561256						0.103553	0.0817933	0.0671308
		0.373333	0.113333			-0.282017	-0.0492109						0.00516404	-0.0215541	0.0106337
		-2.72667	-4.80333			-0.13804	-0.0611848						0.16534	0.128739	0.0950214
		-0.0233333	0.0166667			0.477066	-0.564082						-0.0481789	-0.00329234	-0.0132459
		0.266667	0.06			0.406538	-0.200167						0.149377	0.155054	0.157195
		-1.42	-0.743333			-0.0830826	0.113862						0.0828107	0.000779047	-0.0171505
		-1.50667	5.25333			-0.387661	0.496315						0.0145336	-0.00837681	-0.00926627
		-0.693333	1.59333			0.0260511	-0.0421367						0.0533901	0.050678	0.29044
		2.53667	13.9333			0.0151969	0.0175846						-0.0230745	0.0248885	0.0426991
		-1.06667	-2.14			0.0084072	0.160436						0.0709606	0.0279573	0.0236431
		0.00333333	0			0.00966917	0.0286283						NaN	NaN	NaN
		0	-0.05			-0.000556925	-0.00350744						NaN	NaN	0.0311095
		-0.216667	2.50333			0.125385	0.223605						0.0158064	-0.0171559	0.00909154
		0.03	-0.0666667			0.152372	0.711371						NaN	NaN	-0.0407571
		-0.923333	4.86333			0.416876	0.687702						0.122802	0.0822617	0.0486731
		-2.47667	-6.99333			0.0145749	0.0485295						-0.0446542	-0.0210638	0.0515543
		0	0			-0.0459345	0.16456						NaN	NaN	NaN
		-1.49333	-2.60667			0.11065	0.251102						0.172207	0.0640013	0.035151
		0.123333	-1.06			0.318312	-0.291361						-0.0356468	-0.0365229	-0.0301872
		-0.103333	-0.673333			0.0958445	0.0172825						-0.0293826	-0.00698766	-0.0342849
		0.21	-0.12			0.624515	0.40229						0.0447985	0.0210709	0.141793
		-0.06	4.57333			-0.0708598	-0.0933857						-0.00267546	0.0214478	-0.00746385
		0	0.00666667			0.137329	-0.612244						NaN	NaN	-0.00523621
		0.01	5.02667			-0.101218	0.169548						0.120136	0.170121	0.128377
		0.633333	-1.94			0.0393462	-0.0592651						0.0416654	0.0610003	-0.00379624
		0.796667	-1.02			0.0165182	-0.155791						0.0982781	0.0468355	0.0835264
		1.12333	-0.433333			0.00880416	0.0600176						0.0375403	0.00613995	0.0876274
		0	0			-0.125385	0.325232						NaN	NaN	-0.0285794
		0.116667	0.113333			-0.347284	0.102652						NaN	-0.0230667	-0.029329
		0.0133333	0			-0.0838587	-0.0684011						NaN	NaN	NaN
		-0.203333	-0.603333			-0.015191	0.0610722						0.0869746	0.0429239	0.0594828
		0.846667	2.07667			0.642064	0.296095						0.0193201	0.0112501	0.0689836
		0.0133333	-0.0133333			0.413191	-0.0938419						NaN	0.0179863	-0.0428637
		-0.43	-1.40333			0.0155584	0.496463						0.220257	0.117574	0.0633085
		-0.593333	-1.09333			0.685302	0.691393						0.0384078	0.100682	-0.0090092
		0.806667	0.75			1.17714	-0.0144682						0.0534286	0.0101511	0.0500633
		-1.34	-3.40333			0.214849	-0.166965						0.0771146	0.0701254	0.0780087
		0.953333	0.193333			0.0627785	-0.590708						0.0365408	0.0585306	0.15813
		-0.0633333	-1.11			-0.0367097	0.14512						0.0410293	0.0315788	0.1238
		-2.49667	-3.38			1.01573	0.818188						0.0719276	0.0967277	0.0582118
		-0.496667	0.206667			0.00966917	0.120397						0.0155232	0.0260412	0.0499676
		2.24333	-0.963333			0.15867	2.3592						0.0338797	0.033918	0.0984995
		-0.0166667	1.20667			-0.696405	3.35896						0.0107437	0.0513818	0.00626711
		-0.18	-0.236667			0.324065	0.414755						0.0663765	0.0610896	0.0863224
		-5.31	-14.3867			0.234418	0.3001						0.0986023	0.0648661	0.0893574
		1.56667	0.186667			0.0412539	0.727066						-0.00511092	-0.000751133	-0.0206128
		1.68667	-1.94			-0.268622	0.494852						0.0270962	0.0554239	0.0613472
		0.593333	-0.01			0.106373	0.356527						-0.0223346	0.0428402	-0.00917006
		0.286667	-0.0766667			-0.0691002	2.67144						-0.0260982	-0.0115042	-0.021775
		0.566667	-0.973333			-0.0219274	-0.092106						0.012866	0.048067	0.121165
		-0.843333	0.503333			0.228985	0.0639931						0.0694197	0.072487	0.0276403
		1.79333	-2.66667			-0.0229939	0.101153						0.10197	0.176168	0.0726117
		-1.54	-1.31333			0.354702	-0.186872						0.0470509	0.0113357	0.0525816
		-0.376667	6.83			0.0535715	-0.120971						0.134044	0.250297	0.0239681
		0.0533333	-0.206667			-0.180213	0.210044						0.0485232	-0.00827282	-0.00501506
		0.256667	0.07			0.0507691	-0.0479133						-0.0214458	0.023227	-0.0448147
		0.86	1.26			-0.257803	0.0802802						-0.10815	-0.00694284	-0.0621905
		1.04667	-0.676667			0.674004	0.754379						0.00783736	0.0329534	0.06002
		4.44	-4.01667			-0.221034	-0.668109						0.013473	0.0478138	-0.110586
		-3.09667	1.38			-0.410543	0.729104						0.0102759	0.0649831	0.143818
		-1.51333	0.383333			-0.168363	0.0141897						-0.102351	-0.0052448	-0.0305453
		-2.47667	0.106667			-0.279375	0.211809						0.0292798	0.0131232	0.0954684
		2.34333	-0.936667			0.144605	-0.281875						-0.00961666	0.0246723	-0.00125086
		-0.51	-0.82			0.0493234	0.369769						-0.161572	-0.041276	-0.0848405
		-0.0133333	-2.54			0.00549816	0.826981						-0.00209958	0.0500117	0.077057
		1.51	1.21			0.270358	-0.140766						-0.0330617	-0.0169251	0.0792889
		2.17333	0.953333			0.0417279	0.143065						0.00953322	0.0120915	0.0249112
		-0.556667	0.486667			-0.149019	0.0423204						-0.192674	-0.0855053	0.100629
		0.983333	0.82			-1.08634	1.41548						-0.156179	-0.0482108	0.0340091
		0.0466667	-0.37			-0.200333	0.151259						0.0364567	-0.0213391	0.0929828
		1.10667	0.31			0.12849	-0.0174957						0.0473595	0.0792923	0.091964
		0.273333	0.483333			0.200309	-0.218303						-0.0526742	-0.0431569	0.0337965
		1.11	0.896667			0.26137	0.160957						-0.00986538	0.0267767	0.0669017
		0.0866667	0.55			-0.0236752	0.0199664						0.0541763	-0.00394599	0.190432
		-1.92	-0.633333			0.0413013	0.817768						-0.152536	-0.122245	0.0213697
		-7.95	-7.13667			0.0125782	0.00769623						0.0130922	0.0489594	0.0947187
		0.00666667	0			0.109442	-0.146465						NaN	NaN	-0.0379995
		6.15	-0.996667			0.0735438	0.149487						-0.014256	0.00600712	0.0668797
		-0.993333	-1.15			-0.0241255	0.0250261						-0.10567	-0.0906328	-0.0114629
		1.31	-0.33			-0.00926036	0						-0.0309549	-0.00748456	0.0106806
		-0.0866667	-0.616667			-0.202199	-0.00846052						0.0388552	-0.0358599	0.0218106
		1.05333	0.576667			-0.45371	-1.05986						-0.11145	0.0276192	0.0566993
		2.61333	-0.686667			0.377406	-0.332461						0.00208269	-0.0172554	-0.0169957
		-0.0133333	2.10333			0.0836691	0.00496493						0.105246	-0.00468674	0.102435
		0.3	1.38667			0.356959	2.79985						0.185738	-0.0271618	0.0251946
		0.613333	0.2			0.0189058	0.171865						-0.0595136	-0.0425612	0.0198515
		0.04	-0.826667			0.121955	-0.12013						-0.0446184	-0.0615775	-0.0115798
		0.406667	1			-0.23305	0.183833						-0.0392959	-0.0273154	0.0605718
		1.76333	0.543333			-0.00484643	0.0639042						0.066826	0.062883	0.0918089
		-1.00667	-3.07			0.0306901	-0.0168203						0.0418123	0.100969	0.041542
		-2.77333	-0.936667			0.248792	0.0570374						-0.113892	-0.0902154	-0.00376085
		0.363333	0.673333			-0.0391566	-0.0197353						0.0644016	-0.00779453	0.0857444
		-2.75	-2.60667			-0.0504491	0.0780347						-0.119055	-0.142122	0.0418235
		0.0166667	0.556667			0.270121	0.17866						0.0883549	0.0532669	0.184817
		-1.37	-0.0866667			-0.0323194	-0.0312234						0.0311665	0.0302176	0.036508
		-1.02	-0.406667			-0.14483	0.317252						-0.032251	-0.0591395	-0.0387272
		-0.596667	-0.763333			0.266382	0.0589985						-0.0527537	-0.0639998	0.0166071
		-1.30667	-0.703333			-0.493134	-0.153711						-0.123927	-0.0752102	-0.0350792
		-0.84	-0.06			-0.0347071	0.211009						-0.0226584	-0.0380423	0.0878676
		-2.52667	-0.306667			0.144013	-0.0850911						-0.123188	-0.047949	0.0586725
		0.85	-1.45			-0.0849429	0.214019						-0.0214088	0.0143214	0.0866744
		-1.17	-1.22667			0.223398	0.281763						-0.121556	-0.0470132	-0.0406454
		-1.43667	-1.66667			0.279132	0.393373						-0.0797204	0.013694	0.0536106
		-1.38667	-0.296667			0.906532	3.04341						-0.0739025	-0.0478306	-0.0537822
		-1.26667	-0.61			0.281656	-0.0552541						-0.0978197	-0.0238935	-0.0320958
		-0.4	-1.13333			0.0460234	0.050461						0.375859	0.248107	0.157385
		-3.03	-1.54333			0.100069	0.366403						-0.121494	-0.174888	-0.0564361
		-0.566667	-0.386667			-0.063448	0.0807956						-0.0436421	0.0160748	0.0152909
		-0.323333	-0.573333			0.148859	0.0671332						-0.0455044	-0.0502823	-0.00097574
		1.99667	0.77			0.0182186	0.830541						0.00413841	-0.0305304	0.01096
		-0.253333	0.58			0.371457	0.36523						0.119476	0.0631037	0.00213934
		1.34667	0.376667			-0.119022	-0.713623						-0.0109389	0.0217295	0.0096244
		0.44	0.156667			0.186262	0.145233						-0.026859	-0.0157477	-0.00697765
		0.0833333	0.0166667			0.0769683	0.0857191						-0.0378873	-0.0356932	0.00858367
		1.35	-0.00333333			0.0358387	-0.726941						0.00640721	-0.0230773	0.0144417
		-0.626667	-1.86			-0.0246469	0.120456						-0.0267545	-0.0913401	-0.00803799
		0.82	0.86			0.259071	1.47834						0.0363053	-0.0278095	-0.00184208
		2.05667	1.13			0.0603553	-0.210127						-0.00386381	0.0153468	-0.0649144
		1.75667	0.783333			0.0611374	1.07337						0.00701698	-0.0471681	0.00761406
		5.04333	1.48333			0.167131	0.478476						0.017768	-0.0179984	-0.0516454
		0.183333	-0.926667			-0.0788819	0.0296592						0.0254937	0.0448169	-0.00123219
		1.27667	0.546667			0.405993	-0.0562376						-0.00993116	0.031456	-0.0115749
		0.963333	-1.80333			0.422641	-0.188347						0.0214379	0.0889181	0.0452899
		-0.783333	-0.14			-0.300266	-1.45975						0.0638594	-0.00918477	-0.0475118
		-0.43	-0.203333			-0.998792	-0.00999503						0.28851	0.340166	0.378951
		1.48667	-1.76			-0.216087	-0.927091						0.0273332	0.117914	0.0458143
		1.26	-0.646667			1.13963	-0.465246						0.00243652	0.173024	0.104482
		-2.03667	3.71			-0.0504254	2.0144						0.0253982	-0.0156035	0.0133805
		-0.23	0.356667			0.327608	0.421083						0.0353145	0.00261322	-0.000137738
		-1.19	1.54333			0.144196	-0.44884						0.0054204	0.138814	0.0436343
		0.0766667	-0.12			-0.634729	-0.401194						-0.00868071	-0.00339629	0.044559
		0.09	0.0233333			-0.0943988	-0.445451						-0.0412702	-0.022451	-0.0121654
		1.20667	-3.42			-0.161034	-0.0593244						0.119106	0.162105	0.245384
		4.06667	2.20333			-0.368939	1.13291						0.0881106	0.279977	0.226688
		0.0466667	0.486667			-0.0832899	0.502744						0.12548	0.384634	0.478778
		0.03	0.08			-0.596206	0.424768						0.0351115	-0.0477578	0.208455
		0	-0.0166667			0.111746	0.300532						NaN	0.447115	0.635518
		0.4	0.77			-1.00659	0.227415						0.0365565	0.0105165	-0.00467828
		0.51	2.24333			-1.5244	0.670769						0.0308724	0.0382253	0.0369346
		1.31	2.19667			-0.334831	-0.0378709						0.0571265	0.0725861	0.11994
		0.0433333	0.153333			0.104613	-0.123531						NaN	0.109464	0.0313743
		-0.11	0.563333			-2.90109	0.888947						-0.012427	0.0699193	0.107348
		0.38	0.826667			-1.0423	0.00634539						0.0476924	0.119765	0.0873486
		1.01333	-0.893333			0.0340376	0.109223						-0.0688503	-0.017753	-0.0907956
		0.316667	0.0366667			-0.00109015	0.117351						-0.0600477	0.0516504	0.0105097
		2.01667	1.39			-1.75161	-0.645417						-0.0657967	0.116424	0.0238584
		-0.213333	-0.263333			0.132092	-0.734507						0.0341916	0.0171596	0.108972
		0.43	-1.87667			-0.326951	-1.46314						-0.0582655	-0.0655695	0.0125699
		-0.31	0.52			-0.00612618	0.0351278						-0.0515935	0.0368326	0.0352735
		0.12	-0.176667			-0.0996541	-0.17587						0.0714663	0.227971	0.0744981
		0.0733333	-0.503333			0.216247	-0.0472912						-0.0774429	-0.0833277	0.0134345
		0.02	0.213333			-0.00692009	0.201678						-0.0279502	-0.0495335	0.0281097
		-0.436667	1.02333			-0.00805764	0.0281366						-0.142767	0.0423943	-0.0282262
		-1.07667	0.31			0.137525	-2.0726						-0.0548191	-0.000659211	0.0261086
		-0.196667	-0.156667			0.480544	0.417196						-0.0620394	-0.073595	-0.0407148
		-0.0533333	0.206667			0.588996	-1.28337						0.137923	0.315796	0.359248
		2.06333	1.00667			-0.171391	0.451263						0.0980184	0.108729	-7.92924e-05
		1.29333	-0.293333			-0.465785	-0.0331489						-0.191396	-0.0145784	0.0112115
		0.0766667	1.60667			-0.163635	0.70121						-0.0970342	-0.065433	0.139507
		2.21	2.22667			-0.340512	0.130084						0.0360821	0.118629	0.16096
		3.73667	0.0666667			0.000616173	0.00973434						0.0134778	0.0634332	0.00378769
		0.69	-0.533333			0.406093	0.0247002						-0.130865	0.0655857	0.072467
		0.153333	-1.84			0.111118	-0.193111						-0.0985487	0.0915288	-0.103043
		-0.126667	0.473333			0.064941	-0.0375628						0.117369	0.542503	0.4863
		3.36667	2.71333			1.33397	1.05014						0.101228	0.085765	0.0358384
		0.0266667	0.413333			0	0.283048						-0.0476404	0.00730256	0.0936395
		0.553333	7.37667			0.0094855	0.223866						0.0631465	0.248345	0.102798
		-2.11333	10.5767			0.475365	-0.170484						0.0603783	0.15519	0.152356
		1.01667	1.32667			0.076435	0.30119						-0.000432884	-0.033163	-0.0451223
		0.743333	0.963333			0.426593	0.35818						-0.0493093	-0.0387661	-0.00457828
		0.213333	2.38			-0.153682	-0.188418						0.0842328	0.0159407	0.0275467
		-0.81	1.50333			-0.00214475	0.113577						-0.0427313	0.0580008	0.0662187
		0.366667	1.11667			-0.596953	-0.852783						-0.0716315	-0.00110581	-0.0384523
		-0.113333	8.38667			0.0424981	0.0383982						-0.0188338	0.00222426	0.0403144
		-0.0866667	-0.283333			0.412569	-0.533617						0.0301267	0.0309613	0.0686021
		0.713333	0.193333			0.116012	0.104844						0.0555364	0.00462376	0.0110305
		-0.0866667	0.296667			-0.203414	0.977179						0.00407124	-0.0276241	-0.0461808
		1.06667	-0.56			0.22437	1.84212						-0.116462	-0.0969631	-0.0579145
		0.166667	-0.37			-1.3661	0.579599						0.0180525	0.0578743	0.13131
		-0.383333	0.64			-0.151116	-0.261423						-0.042698	0.00106345	-0.0124225
		-1.46667	3.1			-0.052902	1.58645						0.0814559	0.141602	0.055479
		-2.28	-1.47333			0.0851681	0.900773						0.02255	0.0076455	0.00588357
		0.136667	-0.19			0.166159	0.58348						-0.0230636	-0.122136	0.0191835
		-0.823333	0.226667			-0.126955	1.04446						-0.112666	-0.0316628	-0.0300473
		2.19667	2.42667			1.51344	0.484685						-0.057283	-0.00340019	0.049024
		-0.486667	-2.06333			1.62629	0.928928						-0.0597461	-0.0012481	0.0280645
		-1.19	2.25			1.22654	-0.957218						-0.0362652	-0.0484364	0.00943362
		-0.503333	0.0433333			0.458409	0.848227						0.0125958	-0.0166804	0.0681194
		-0.81	0.673333			0.274985	0.739028						-0.0767081	-0.0607033	-0.0279125
		0.463333	-0.883333			-0.122458	0.154191						0.000307216	-0.0785911	-0.0235248
		0.163333	1.19			1.20622	-0.804798						0.0552352	-0.0154525	0.0959501
		0.0333333	2.59333			0.627311	-0.370663						0.0013656	-0.0827089	0.0664512
		0.863333	-0.403333			-0.655092	0.0953112						-0.0217123	0.0310654	0.0295397
		0.136667	0.456667			3.26124	-10.8773						0.0158045	0.0368218	0.0213309
		-0.446667	0.13			-0.0149955	0.773468						0.10072	0.12621	-0.0434069
		-2.99	4.48333			0.253271	-0.635132						-0.0713775	-0.0206694	-0.0252396
		-0.6	0.486667			-0.698047	1.84272						0.0304772	0.0434088	0.0100187
		0.42	-0.05			0.437589	-0.639161						-0.0928705	-0.0280113	0.061758
		0.633333	-0.666667			-0.341247	0.269688						0.00510301	0.0114195	0.00957964
		0.86	0.543333			0.310924	0.517591						-0.0634555	-0.0111705	0.0218167
		-0.0666667	0.0666667			-0.0113933	1.12373						0.00307147	0.0202261	0.0168719
		0.456667	2.63667			-0.0811333	-0.136387						0.0482553	0.0140632	-0.0166768
		0.0433333	0.0233333			0.279422	-0.130072						-0.0242715	0.0247398	0.00243043
		-2.23333	2.09			0.14515	-0.0895109						0.0254814	0.0266964	0.0293411
		0.366667	-0.456667			-0.200309	0.526585						-0.0658087	0.020007	0.0357574
		-2.1	1.71667			1.20462	0.572282						0.0109341	0.0221753	0.0162669
		0.236667	0.486667			0.0673406	-0.253365						-0.0218775	-8.19109e-05	-0.00242651
		-0.07	0.09			0.0640523	-0.433732						0.056682	0.0196541	0.0239035
		2.67	0.92			0.166538	0.391299						0.0325865	0.00430995	0.0364437
		-0.03	0			0.00919519	1.69724						0.376564	NaN	NaN
		-0.523333	0.0233333			1.88827	2.1085						0.13517	0.103601	0.105719
		-1.27333	-3.29667			0.319592	-0.0480674						0.0367444	0.011169	0.0404466
		1.18333	-1.00333			0.219589	0.145429						-0.0309541	0.0305552	0.04015
		4.54333	1.81667			-0.3749	-0.717118						0.0634918	0.0198233	0.067651
		0.28	0.0266667			0.524707	-0.454107						-0.0236587	0.0470406	0.0102006
		1.43333	9.02333			-0.0202152	0.090767						-0.0190382	0.0173545	0.0280325
		0.0733333	0.546667			0.151946	0.5082						-0.0435423	-0.0312843	-0.0326231
		0.49	-0.37			-0.245438	0.19179						0.00897266	-0.0295793	-0.0104917
		-0.513333	0.603333			0.520204	-0.401448						0.00844307	0.0407738	0.0123509
		-0.0133333	0.196667			0.726853	0.13365						0.0374356	-0.00632587	0.0141767
		0.106667	-0.0466667			0.36539	0.368525						-0.0172285	-0.0192686	-0.00908556
		0.833333	0.19			0.624799	0.52239						-0.0542373	-0.00311909	-0.027947
		-0.0866667	-0.0533333			0.36167	0.0549282						0.113576	-0.0115382	0.064004
		-1.02333	-1.85667			0.081945	0.651715						0.0429825	0.0131112	-0.0408812
		-0.103333	0.253333			-0.013224	0.045188						-0.0133967	-0.0185288	0.0328511
		0.91	0.566667			0.0181771	1.12276						0.158279	0.050902	0.0133762
		-0.0666667	-0.11			-0.00444355	0.18689						-0.0208504	0.0726977	-0.0305954
		-0.363333	0.976667			0.00980544	0.280667						-0.00634702	-0.00343808	-0.0303556
		1.05333	0.186667			0.210974	0.494366						0.0265549	-0.00204501	0.0426857
		-1.41667	-0.453333			0.312281	0.555426						-0.0582377	0.0147097	-0.00880752
		-0.103333	0.653333			-0.0407503	0.258686						0.163036	0.0642457	0.0896165
		0.486667	-0.263333			-0.141951	0.177742						-0.0220468	-0.00428366	0.0390414
		-0.253333	0.686667			0.170224	-0.470086						0.0187638	-0.00112025	-0.0166425
		0.716667	0.893333			0.359341	0.777657						-0.0405592	-0.0109497	0.0185071
		0.923333	1.22667			0.329273	0.559591						0.12262	0.381733	0.420967
		2.89667	9.51			0.846751	0.117316						0.0940237	0.14754	0.0356381
		0.873333	-0.176667			0.0378354	0.414625						0.0281755	0.0545827	0.0466754
		0.193333	0.18			-0.0067305	0.147484						0.0810476	0.0402098	0.00548335
		0.34	1.16667			0.0838528	0.237357						0.0661867	0.0473872	0.0259983
		-0.203333	0.24			0	-0.0011257						0.0309949	0.0615269	0.0274315
		0.473333	0.24			0	0.0726491						0.0193328	0.14626	0.0775581
		0.216667	2.53			0.0061321	-0.00125604						0.106285	0.0954879	0.0387973
		1.20333	1.15			0.000148118	0.0777148						0.0961078	0.015519	-0.0356965
		-0.373333	-2.25			0	-0.00127382						0.161387	0.099491	0.0513881
		0.63	0.43			0.05731	1.13781						0.0985913	0.0796487	-0.0036608
		0.276667	0.266667			0	0						0.119662	0.0366427	0.0153575
		0.21	-2.22			0	-0.000509527						0.166311	0.2579	0.0179016
		-0.0766667	0.386667			0.11097	2.93594						NaN	-0.0141826	-0.084464
		0.896667	4.61333			0.196974	1.3689						0.0640074	0.051617	0.0333863
		0.226667	-0.6			0.00511305	-0.155323						0.150468	0.121722	0.102248
		0.273333	3.44			0.97315	-0.705832						0.268902	0.217418	0.138348
		0.546667	1.45			3.86335	3.69032						0.0082493	-0.0197397	-0.0196237
		-0.226667	0.09			1.00344	-0.451293						0.0390099	0.0623554	-0.0106172
		1.38667	-0.243333			0.0911343	0.0170751						0.207946	0.199981	0.0767487
		1.44	-0.606667			-1.90684	-0.962545						0.0303003	0.0382274	0.0640053
		-0.913333	-4.47			0	0.0240781						0.19354	0.0949942	0.0336801
		-3.01	-0.0466667			0	-0.0222237						0.0887522	0.0713412	0.0516638
		0.98	4.74667			0.0377169	-0.0535478						0.356223	0.332023	0.0348235
		-0.55	-2.97333			-0.0168559	0.0083361						0.146722	0.0916803	0.0799455
		3.63333	-1.57667			0	0.0696808						-0.0395598	0.0402762	0.0972424
		-0.0333333	6.28333			0	0.00719855						0.025971	0.0344122	0.0765789
		1.12333	1.36333			0	0						0.10259	0.0634554	0.0928111
		0.5	-1.39			0.0579795	-0.207757						0.00527478	0.0542932	-0.00208124
		-1.95	-1.25667			-0.00113755	-0.0153036						0.0735323	0.0826917	0.0859829
		1.94	4.78667			0.0203515	-0.0601657						0.0592562	0.0867879	-0.0281331
		-1.05	-2.78333			0.027947	-0.0333089						0.0876895	0.0175667	0.0327426
		-0.306667	-1.38333			0.163689	-0.0803394						0.0632366	0.0501132	-0.00949672
		-3.73333	-2.31333			0.286544	0.379308						0.131317	0.0334877	-0.0394002
		-0.463333	-0.2			0.833996	-0.912066						0.0577593	0.00370167	0.0364668
		-1.35333	-3.28667			0.273954	-2.24232						0.125817	0.0678581	0.0666865
		-1.09667	3.51333			-0.150897	-0.205322						0.0926947	0.0698934	0.123757
		-0.203333	1.67667			-0.00116717	0.000865012						0.0885335	-0.0204165	0.00613919
		-1.86333	1.28667			0.00196701	-0.0101787						0.029379	0.0794673	-0.0166602
		-6.76667	0.476667			0.228801	-0.71953						0.13875	0.0674479	-0.0109697
		0.336667	0.943333			0.758354	6.91053						0.0281264	0.0536051	0.00386334
		-3.14	0.73			-0.0078562	0.866593						0.0428372	0.0556266	-0.00657755
		-4.70667	2.05			0.0837106	-0.00633354						0.0850966	0.123631	0.0635664
		-5.52	-0.166667			0.00106053	1.47063						0.113268	0.0992171	0.0216387
		-1.08	-0.146667			0.916871	0.722439						0.0581245	0.123999	0.0498071
		0.323333	-0.366667			0.0509705	0.0548157						-0.00558095	0.0405727	-0.0412695
		-9.07333	2.82667			0.416906	-0.394807						0.0166278	0.0317569	0.0335722
		-3.29	-0.00666667			3.40351	4.71407						0.148305	0.109483	0.105818
		0.0966667	0.333333			7.68317	-9.14032						0.0174356	-0.0135447	0.0336318
		-0.00333333	0.363333			16.6536	1.577						-0.0212621	0.931913	0.0313054
		-14.98	-0.633333			-0.181706	2.48629						0.096256	-0.00623264	0.0352749
		-5.26667	-2.07667			0.546628	-1.83674						0.149406	0.121473	0.00904339
		0.486667	-2.25			-0.135955	1.92497						0.0355472	0.00517924	0.0405909
		-0.976667	-4.52667			1.43589	-2.11806						0.0567669	0.0317935	0.0551101
		-0.0166667	0.106667			0.504373	2.02343						0.034052	-0.0236855	-0.0309493
		-0.25	-0.523333			-0.370527	-0.066914						0.0610381	0.0684983	0.0536654
		0.71	-0.176667			3.37229	-5.53806						0.123238	0.246489	0.122051
		-0.0233333	0.65			0.319942	0.329409						0.0419388	0.0677419	0.00918196
		-0.0233333	0.08			0	2.93702						0.0181954	0.0291412	-0.00611457
		0.373333	-10.2			0.00246469	3.54056						0.0270949	0.0708266	0.0215897
		-1.86333	6.22667			2.16465	-0.0011494						0.109307	0.0431387	-0.0140375
		0.476667	-6.48667			0.918251	-2.05201						0.267485	0.419789	0.208433
		1.59667	1.30667			-1.90096	-0.0626304						0.0196086	0.0718574	0.0658891
		1.92	-4.02			-0.756435	-2.27078						0.0105059	0.0546898	-0.0429141
		-0.516667	1.37667			-1.43882	-0.576364						0.213412	0.156899	0.0735168
		-1.47	-0.166667			1.10012	-1.28474						0.341665	0.277335	0.262409
		-0.46	2.18667			0.41325	0.544999						0.118431	0.243754	-0.00717212
		-1.02667	0.41			1.63869	4.8793						0.0314294	0.0836147	0.0654394
		0	0.0233333			0.43846	3.53389						-0.108522	0.185196	0.00325522
		1.35667	0.08			0.2434	0.953486						0.122519	0.0304285	0.0720344
		0.36	-0.643333			0.181842	0.0078088						0.069406	0.0228293	-0.0307118
		1.17667	0.716667			-0.00237582	0.0100839						-0.00462172	0.035388	0.0541322
		0.196667	-0.12			0	0.0564213						0.298477	0.339348	0.171004
		4.24333	3.24667			-0.067388	1.48146						0.109543	0.0338935	0.0922615
		3.83333	-4.25333			0.67648	4.08881						0.0431318	-0.017778	0.00576119
		0	0.883333			0.841016	1.19597						NaN	NaN	0.0325632
		0.0633333	0.73			0.00598398	0.915212						0.13527	0.0549664	-0.00749446
		1.51667	-0.523333			0.176765	0.676694						0.109359	-0.00553728	-0.00967615
		0.246667	0.943333			-1.05227	-0.439053						0.0612163	-0.00133019	0.00491114
		1.34	1.14			0.000805764	-0.00101905						-0.0233722	0.00240917	0.00772662
		1.42	-3.32667			-0.0672161	0.793565						0.0489405	0.0341258	-0.011127
		-0.466667	-0.59			-0.00103683	2.51647						0.0900357	0.114664	0.163769
		-0.00666667	0.356667			-0.55074	1.79179						NaN	0.00418143	0.0142259
		-1.82667	-2.67333			0.0579498	0.137329						0.00233988	0.0208964	-0.0236097
		0.126667	0.1			0.00218623	2.67438						-0.0276177	0.0542995	0.00335216
		1.31	-1.65			-0.0102913	1.14911						0.033354	-0.015238	-0.0206636
		0.37	0.333333			0.366925	0.166734						0.0164947	0.0299843	-0.00636593
		-0.583333	3.01			0.296853	0.543926						0.0521037	0.0103995	-0.0408289
		0.73	5.81			-0.121356	0.35959						0.0856683	0.129993	0.0491815
		-4.3	1.80333			4.72026	1.1008						0.0180789	0.0451978	0.0238793
		0.803333	3.12			-0.163197	1.38727						0.0859287	0.183954	-0.0456769
		-0.413333	-0.836667			-0.0905418	0.953888						0.205101	0.0785413	-0.0149645
		-0.133333	4.92667			0	0.0147111						0.0750986	0.024142	0.0563366
		0.296667	2.78333			0.0736267	1.22878						0.0177142	0.0451766	0.00339016
		0.486667	1.81667			-0.0980366	0.0605034						0.0205516	0.0418155	-0.0150503
		-0.4	3.28333			0.0751553	-0.180254						-0.0140968	0.0699656	0.0722315
		4.86333	1.55667			0.00146933	-0.0358032						0.0152486	0.0368128	0.0384882
		5.28	2.96667			-0.107433	0.00115532						0.0972	0.0668073	0.0784733
		4.05	-2.97333			-0.000444355	1.90284						0.182617	0.156739	0.00971265
		1.46667	2.71			-0.00920704	1.15856						0.000754296	0.0241929	-0.0137214
		0.946667	2.35			0.430023	4.37508						-0.0140329	0.0607675	0.0106697
		-0.276667	0.5			0.565249	2.99993						0.0104018	0.0583393	0.0193572
		3.96	-2.46			0.201625	-0.0667836						0.366584	0.0543915	-0.021001
		-0.823333	1.86333			0	0.0274612						0.228411	0.215058	0.0056962
		2.04667	-1.15333			2.1813	9.94479						0.095139	0.0791182	-0.0203413
		-2.06	0.3			0.0965258	-0.124455						0.297676	0.110839	-0.0592269
		10.22	-33.6667			0.380789	0.991635						0.042043	0.0901916	-0.00385011
		0.106667	2.46			-0.170544	1.28132						-0.0031259	0.115801	0.136673
		0.9	-1.96			0.0257074	0.200458						0.0986327	0.08633	0.0891725
		-2.02667	5.79333			-0.156934	1.77452						0.0699434	0.00137354	-0.00505424
		1.47	-2.00333			0.850336	-2.63333						0.453656	0.0900457	0.0795395
		-1.07	0.843333			0.170656	-0.264267						0.052274	0.0149384	0.0225963
		0.993333	1.59			-0.143414	1.3579						0.00406924	-0.00667264	0.0303167
		-0.0333333	3.53			-0.141791	-0.0534589						-0.045817	-0.0647121	0.000925636
		-0.186667	-0.43			0.183513	1.86802						0.239542	0.130883	-0.0342547
		0.883333	-0.356667			0.11728	1.942						-0.00594789	0.0134481	0.0200397
		0.446667	-0.293333			0.10488	2.2825						NaN	0.0409376	-0.0606811
		-0.593333	1.56667			-0.162841	1.44188						0.0334689	-0.00527918	0.0709639
		3.81667	1.82667			0.0798891	0.0670028						-0.0110297	0.097589	0.00910855
		0.326667	-0.82			0.026211	-0.0757715						0.00648149	0.0560849	-0.0181297
		0.203333	-1.31667			0.179804	3.66526						0.484634	0.0757357	-0.0271468
		0.613333	1.25333			0.026608	0.169382						0.0476585	-0.00374558	-0.0066906
		0.0266667	5.37667			-0.104524	9.67395						0.320638	0.0531605	0.0421515
		5.99667	6.7			-0.0366445	0.425147						-0.0305034	0.0509484	0.0244277
		1.07333	-0.12			0.0371125	0.217669						0.0358471	-0.0178782	-0.0556815
		0.72	0.466667			0.280987	-0.37577						0.00049659	0.0211249	0.0444104
		-3.75667	-16.1167			0.035821	-0.0969761						0.22271	0.228379	0.00925163
		-1.2	-2.28333			-0.0182482	2.77356						0.534487	0.559871	0.00866573
		1.69667	-1.34			0.382904	2.50946						-0.0066832	0.00784437	0.00504481
		-0.0566667	0.27			0.00369111	-0.147852						0.119428	-0.0375683	-0.0152901
		0.486667	1.59667			0.13112	5.1459						-0.00911443	0.0133301	-0.0471519
		-0.753333	0.596667			0.108014	-0.330891						0.0329319	0.0324511	0.0618186
		1.73667	-1.22			0.00466277	0.104785						0.0735786	0.00101627	0.0383626
		2.39667	0.476667			0.214825	1.83791						0.0643671	0.0721878	-0.0345441
		1.18667	1.12333			-0.0034482	-0.0520607						0.371071	0.0476572	0.00459582
		1.99	1.63667			0.0517289	0.246759						-0.0409611	0.0377188	-0.0509581
		1.14667	0.226667			-5.92474e-06	-0.0717071						-0.0049042	-0.00490817	-0.0185582
		0.27	2.04			0.537374	0.649446						0.000347696	0.024963	0.00732321
		-0.0566667	0.146667			0.0192909	-0.0893746						0.309218	0.11342	-0.0289481
		0.0566667	3.47			0.0312352	1.22576						NaN	0.0261385	0.0661751
		-0.0133333	0.56			-0.252032	0.694249						0.0557121	0.00161981	-0.0582152
		0.0233333	0.86			0.202466	3.79355						0.203789	0.00725855	-0.0205772
		0.64	1.55333			-0.00946773	0.111018						0.0092517	0.0112297	-0.0604162
		0.986667	1.84			0.280649	6.28854						-0.0366044	0.019012	0.164503
		-0.106667	0.79			-0.0880297	1.50612						0.0234306	0.0311112	-0.0289755
		-0.46	0.58			-0.0429129	-0.0469891						0.032121	-0.0266755	-0.00477011
		0.52	-1.45333			-0.0511305	-0.129213						-0.0118627	0.0114984	-0.00565088
		1.12	2.44			0.00818799	0.0174602						0.0195287	-0.0283135	0.0345824
		1.08667	1.75333			-0.0761921	-0.220578						0.0140701	0.00866429	-0.0511548
		2.68667	0.343333			0.00737037	0.430823						0.0300813	0.0537691	0.0393342
		-0.593333	4.22333			0.0873839	-0.128608						0.0951073	0.166781	0.0109059
		0.213333	1.38			-0.00648759	0.00645204						0.0578355	0.0810067	-0.0835743
		-0.0266667	0.456667			-0.470187	3.71179						0.298631	0.0512596	-0.0443652
		0.283333	0.73			-0.00146933	0.455636						0.0187858	0.0417397	-0.0257796
		0	-0.00333333			-0.036212	-0.94118						NaN	-0.0359353	NaN
		0	0.23			0.140511	1.87502						NaN	NaN	0.053664
		0.02	-0.00333333			0.119721	-0.435711						NaN	-0.0376219	-0.0196697
		0	0.246667			0.0379835	0.654754						NaN	-0.0397903	0.0455711
		0	-0.00333333			0.149392	0.960909						NaN	NaN	NaN
		0.19	3.56			-0.666355	0.94528						-0.0732119	-0.0408798	0.0633545
		0	0			0.519902	0.44682						NaN	NaN	NaN
		0	0.00333333			0	0.080292						NaN	NaN	NaN
		0.336667	9.19333			-0.175911	1.55418						NaN	0.113171	0.381179
		0.626667	4.30333			-0.0107652	1.23809						-0.0404962	0.206958	0.425066
		0.0166667	-0.49			-0.477024	0.341152						NaN	0.0976176	0.257171
		3.01	-2.18667			0.141803	3.12987						NaN	-0.00468151	-0.0181176
		12.1167	11.4			0.146009	0.165436						0.087299	0.142925	0.192436
		3.00667	19.47			0.474933	2.22623						0.233647	0.0371598	0.131512
		3.32333	-1.41667			-0.0311937	0.605727						0.00594688	0.041409	0.165618
		0.316667	0.0766667			-1.14836	0.918174						0.316205	0.221902	0.0999517
		-5.99	-3.02667			0.114507	1.11653						0.31733	-0.00960892	0.00625776
		0	0.0766667			0.0635013	0.233085						NaN	NaN	-0.0213515
		0	-0.0666667			-0.598659	1.49104						NaN	0.0781478	NaN
		0.113333	-0.166667			0.514676	1.50167						NaN	0.0222595	-0.00909957
		-0.0533333	0.0266667			0	0.0751553						NaN	-0.0390891	-0.0439197
		0	0.223333			0.204954	0.612191						NaN	NaN	-0.00113572
		0	0.0233333			0.136299	-0.379592						NaN	NaN	-0.00900479
		0	0			-0.219594	1.57539						NaN	NaN	0.0641847
		0.186667	-0.646667			-1.06335	1.51911						NaN	-0.00168642	0.00889253
		-0.00333333	-0.0466667			-0.444669	0.51983						NaN	-0.0462228	-0.022363
		0.0633333	-0.19			0.178897	0.483186						NaN	-0.0224513	0.0689752
		0.08	-0.1			-0.339025	0.241706						NaN	0.0220408	0.0170475
		0.533333	-0.25			0.338101	0.83348						0.0360734	0.0303694	-0.0493416
		0.956667	1.2			0.308886	-0.122624						NaN	0.0117353	-0.0201253
		2.76	-2.85			-0.0145749	0.165028						0.138331	0.100247	-0.00326656
		1.06333	-6.98667			0.199634	0.660501						0.300085	0.0564164	0.0157053
		-0.43	-0.646667			0.352089	1.66073						NaN	-0.00450796	0.0308668
		-0.00333333	0.00333333			-0.00731112	-0.0829819						NaN	-0.0357735	0.0067664
		0.00666667	-0.0333333			-0.187471	0.378851						NaN	NaN	-0.00620714
		0.726667	-2.24333			-0.158753	-1.03859						-0.0380524	0.0465538	-0.0104099
		2.42	21.5067			-0.0160975	0.10498						NaN	0.0818433	-0.00888643
		-0.0166667	2.72667			0.331495	0.302618						NaN	0.125943	-0.0248851
		0.266667	-0.02			0.0188051	-0.0597628						NaN	0.139649	-0.0485564
		0.00333333	4.59333			0.0937649	0.522834						NaN	-0.0201728	-0.0134018
		2.94333	2.29667			0.0300977	0.346591						NaN	0.105074	-0.0101134
		0.16	0.19			0.102954	1.71948						NaN	0.0271871	-0.0337113
		1.30667	-1.22			0.155933	1.22575						-0.0393365	0.0703177	0.0120256
		11.1567	14.6567			-0.106521	0.243062						0.0719529	0.157773	0.0124254
		24.78	-28.59			-0.0500403	1.80774						0.408054	0.00511291	0.0423777
		-53.8333	0.0666667			1.13798	2.94999						0.189785	-0.0175335	0.0360185
		52.5767	4.96			0.0197175	0.943662						0.522341	0.0841107	0.0196892
		-0.57	7.73333			0.0733305	2.51633						-0.0044792	NaN	-0.0950541
		-16.2733	6.96			0.324136	0.215666						0.267536	0.141759	-0.0585336
		1.71333	-5.79667			0.10142	0.13842						0.397869	0.202808	0.0124908
		-0.346667	5.98667			0.244188	1.1658						0.445447	0.107008	0.0212291
		14.51	35.5333			-0.0123886	-0.160945						0.218811	0.163808	0.00186387
		4.56	-6.73			-0.639895	4.26833						0.206574	0.00349184	-0.0430737
		1.6	6.36333			0.949949	1.91321						0.0625968	0.0884156	-0.0486195
		1.98333	-9.71			0.384575	0.909364						0.496572	0.241915	0.011843
		-1.11333	-0.21			0.0135321	0.1036						0.0845395	0.0736053	-0.00214473
		10.72	-17.4033			0.027159	0.18327						0.178417	0.0841316	0.0499534
		1.04667	1.00667			-0.00298607	0.0430847						0.0169708	0.0694105	0.0135078
		0	9.27333			0.322697	-0.569509						NaN	NaN	0.0151714
		0.06	11.12			-0.153119	0.38368						0.114166	0.084482	0.0180773
		6.78	-0.00333333			0.021649	-0.306884						0.101229	0.108739	-0.0273882
		0.61	6.55			-0.0355958	0.119437						0.293986	0.130214	0.0372372
		-0.576667	-10.01			0.415383	0.898149						0.100905	-0.0151073	-0.00985263
		-40.0167	-13.1467			-0.00312826	0.677677						0.0577531	0.0226704	0.00105901
		2.94333	-6.42333			0.0497263	0.893219						0.0530704	-0.000328485	-0.0010245
		-5.95	21.6367			-0.00468647	0.608542						0.0971382	0.0207006	-0.0494446
		-6.00333	-0.19			0.122316	2.02332						-0.0170487	-0.00786834	-0.0435178
		14.62	-26.3733			-0.0624467	0.472474						-0.0864166	0.00167053	-0.036368
		-2.36667	-7.14			-0.142443	-0.101828						0.0682476	0.0266856	-0.00523295
		2.46667	-2.19333			0.0878757	0.452845						0.0463181	-0.00545031	-0.0264862
		-4.48667	-1.79333			3.0586	2.41952						-0.000876392	0.0250857	0.0201394
		9.99667	-16.9			-2.11957	5.02089						0.0518166	0.0361308	-0.0249671
		-1.97	38			-0.080055	0.156757						0.520109	0.148754	0.0329338
		3.84	-16.2867			0.0887822	0.0987831						0.103109	0.0490219	-0.0279378
		1.94333	11.17			0.12484	0.186635						-0.0170537	-0.00478453	-0.014768
		3.45	-3.98667			-0.402005	-0.238216						0.0407081	0.0521721	0.00471494
		-0.01	-13.2733			0.101159	0.38842						0.355763	0.0795243	-0.0134701
		6.95333	-13.8833			0.0612499	2.27085						0.396606	0.114333	-0.0279418
		1.38	1.71			-0.307992	-0.276561						0.160432	0.0914442	-0.0145827
		5.21667	15.27			0.110413	0.0984987						0.0160185	0.00284788	0.00277513
		3.27333	2.72			0.173879	-0.0864478						0.0358724	0.0269196	0.0221942
		10.37	-6.63333			-0.00651129	-0.0695268						0.0158081	-0.0320067	0.0533775
		5.24	1.16333			0	0						0.056868	0.0310029	-0.012835
		13.3867	3.89667			0	0						0.028267	0.0279087	-0.0240925
		3.14667	-54.86			0	0						0.0850679	0.010289	-0.0393087
		-0.57	-1.07667			0	0						0.0109422	0.0503603	-0.0187992
		-4.57333	0.51			0	0.00123827						0.0297431	0.00436732	-0.0115382
		0.71	-5.23333			0	-0.031567						-0.0257646	-0.00302148	0.011948
		6.05	-6.96			0	0						-0.00685186	0.028092	-0.0139205
		0.36	-26.2367			0	0						0.138749	0.0414886	-0.0314491
		1.27667	-10.74			0.0153688	-0.695659						0.0711355	-0.00750081	-0.0332533
		-0.93	-11.84			0.00815836	-0.0255771						0.0849398	0.0321253	-0.0609254
		1.39333	11.0267			0	0.816121						0.03187	0.0466596	0.0162686
		0.796667	2.99667			0.00575884	-0.56509						0.0566604	0.0330407	0.0506647
		0.323333	-10.9933			0	0.108014						0.0115466	-0.0174897	-0.0135443
		0.596667	0.0133333			-0.00104275	0.146199						0.0536203	0.00969305	-0.0155083
		2.74333	3.10667			0	0.0217023						0.149858	-0.00746448	0.00477286
		-0.00666667	0.03			0	-0.506168						NaN	NaN	-0.0375339
		0	0.176667			0	0						NaN	NaN	0.0497386
		-0.156667	4.7			-0.0480615	-0.152989						0.286774	0.175427	0.24004
		2.25333	12.8567			0	-0.00131529						0.146645	0.155559	0.175347
		2.68	3.78333			0.0073289	-0.308199						0.0934456	0.0743568	0.149761
		0.0233333	2.92			0.0522088	-0.140203						-0.0430097	0.0306637	0.167625
		0.586667	2.18667			-0.330695	-0.0396128						-0.0105664	0.0222581	0.083843
		-3.23	-1.41667			0	0.369135						0.209371	0.0814004	0.221604
		0.00333333	-0.00333333			0	0.0584061						NaN	NaN	NaN
		-0.203333	2.47667			0	0.00334748						0.0189955	0.0014391	0.0332308
		-0.00333333	7.81333			-1.08197	-0.365159						NaN	-0.0192086	0.11894
		-0.566667	20.6667			0.0957497	0.085257						0.297912	0.191261	0.0741205
		-1.62333	5.59			-0.00569367	0.00887526						0.304942	0.145309	0.0702057
		0.23	0.39			0.564722	0.0175846						0.141925	0.00982429	0.0244628
		0.02	8.4			0.00434283	-2.31924						0.145337	0.00502762	0.0442804
		0.0466667	3.56			-1.00839	-0.30103						0.293216	0.158742	0.195509
		1.16333	0.48			0	0.00213883						0.103601	0.0779698	0.0975736
		0.926667	1.67			-0.0617595	0.141838						0.423118	0.360255	0.0339449
		-0.313333	1.11			0	-0.565587						0.161498	0.0213371	0.0587978
		14.76	3.48667			0	0.00289127						0.11714	0.0815062	0.0285384
		-0.376667	4.29333			-0.520204	-2.24517						0.165489	0.104584	0.0932021
		-0.17	2.89333			0.527236	0.272165						-0.00907376	0.00256563	0.0778099
		0	0.0466667			0	-0.155412						NaN	NaN	-0.0147708
		0.243333	3.82			0.177316	-1.21292						-0.0206437	-0.00397652	0.0158451
		-0.303333	0.18			0.0381316	-0.00205588						-0.00502511	-0.0252954	-0.044069
		0.243333	-0.556667			0.35389	-0.032906						0.0352474	-0.00304808	-0.0143245
		0.00666667	-0.1			-0.000628022	-0.263734						-0.0400175	0.15178	-0.0290198
		-0.31	0.02			-0.321541	-13.7915						0.104648	0.0308017	0.0037224
		0	5.98			-0.0027313	-0.0730935						-0.0249221	0.02965	0.305367
		0.03	3.60667			0	0.0466928						0.0683977	0.0841394	0.354421
		1.43	13.6267			-0.0638094	-0.818917						0.15917	0.152924	0.115684
		1.78333	9.43333			-0.136518	-0.470548						0.0672417	0.0283053	0.026022
		0.626667	-0.2			0.0130522	-2.0058						0.137012	0.01219	0.101757
		0	0.0833333			0.001102	0.00109608						NaN	NaN	-0.109763
		7.14333	31.01			-0.468534	0.429342						0.113406	0.0723948	0.0881245
		0.293333	-0.396667			-0.804034	-11.3036						NaN	0.00115048	-0.065239
		1.19	3.11			-0.634628	-1.42181						0.452173	0.0312429	0.0720717
		-0.503333	3.92667			-0.577798	-0.806848						0.137266	0.0137595	0.190524
		0.08	0.626667			-0.00108423	0.000770216						NaN	-0.04509	-0.0147226
		-0.436667	5.45667			0	0						0.0847998	-0.0145739	0.146416
		2.90667	-8.16			0	0						0.251169	0.246767	0.262534
		0.546667	-0.836667			0.00333563	0.00197886						0.0864701	0.0208209	0.0798862
		-0.176667	4.27			0.0956608	-0.143545						0.182966	0.165395	0.101037
		-0.4	-0.16			0	0						0.0435553	0.0662516	-0.0259905
		2.48	25.9567			0	0						0.239009	0.141241	0.174211
		23.2167	57.9667			0	0.817631						0.122508	-0.0601283	0.12811
		0.59	5.80667			-0.571968	0						-0.0325288	0.0295091	0.218196
		0.49	6.06667			0	-1.49261						0.17638	-0.0109296	0.0140611
		0.34	7.11333			-0.180533	-0.495018						0.257769	0.0416817	0.154258
		-0.496667	4.49333			0.595098	-0.267537						0.261999	0.168224	0.0649213
		0.263333	0.203333			-0.0156176	-1.10472						0.0171286	0.288848	0.132647
		0.08	-0.243333			0.330458	0.486						NaN	-0.00906227	-0.00325995
		0.586667	11.4567			-1.47034	-0.911272						0.0304273	-0.00172986	0.0834286
		0.103333	0.503333			-0.140221	-0.892295						0.0430523	0.0448765	0.186869
		-0.253333	30.13			-1.12052	-1.62207						0.165338	0.125655	0.0651772
		-0.103333	1.37			-0.413132	-0.653101						0.396597	0.438178	0.059977
		0.126667	0.666667			0.0579202	-0.586039						0.0274515	0.190849	0.0952045
		0.986667	-1.17667			-0.00382738	-0.491327						0.180235	0.0366662	0.015712
		0.116667	-0.3			-0.0132714	-0.950861						0.865048	0.00709201	-0.038874
		0.246667	8.71333			-0.663565	-0.682654						0.0495295	0.0614637	0.0350632
		1.22	7.82			-0.0265132	-0.586347						0.225716	0.235928	0.0437529
		-1.08333	6.95333			-0.0797825	-0.933448						0.0246473	0.0660913	0.0639877
		0.02	-0.463333			0.0358624	-0.913049						0.0696803	0.0622632	0.0588904
		0.423333	16.0833			0.219209	-0.765766						0.02821	0.0497708	0.197942
		0.346667	-1.04667			0.0138876	-0.826548						0.138177	0.08237	0.0263799
		0.0166667	0.316667			0.00339487	-0.697958						NaN	0.105149	-0.0157805
		0.67	5.72333			-0.506026	-0.116214						0.0577566	0.103311	0.0395777
		0.0533333	-0.18			0.025974	-1.17662						0.131376	0.154686	0.0383196
		0.176667	0.773333			0.297641	-0.861646						0.000221072	0.0891072	-0.0335276
		0	-0.216667			-0.262561	-1.13213						0.0863622	0.0198152	-0.0551773
		1.71333	2.02			-0.25666	-1.7168						0.276956	0.0676814	-0.0269288
		0.0566667	-0.266667			0.0472024	-0.0200908						0.0213654	-0.00523159	-0.0609747
		0.476667	25.2633			-0.00088871	0.008502						0.0278717	0.0732685	0.131972
		0.136667	3.81667			0	0.0104631						0.126091	0.199669	0.142063
		-0.716667	2.16667			0.00101905	0						0.0121108	0.0266843	-0.0301652
		0.756667	11.8333			0	0.0021803						0.0366158	-0.0169394	-0.0612751
		-0.0233333	0.343333			0	0						0.241727	0.00441978	0.0287524
		1.02	19.6367			0.0406437	0.0211276						0.0697907	0.0523947	-0.0076963
		-0.24	4.65667			-1.65728	-3.09676						-0.00784126	0.0958459	0.0319948
		-0.106667	-0.143333			0.0602901	-1.32087						0.0795793	0.0599952	0.0966776
		-0.126667	-0.403333			-0.256292	-0.344737						0.0297254	0.0812455	0.0597961
		0.0266667	0.0566667			-0.486462	-0.986291						NaN	0.228431	0.0041372
		-0.236667	-0.683333			-0.439082	-3.60498						0.206242	0.072603	-0.0236056
		0.0466667	1.33667			-0.449599	-0.0427292						0.0693339	0.0673548	0.0675242
		0.3	-0.37			-1.03111	-1.27583						0.178721	0.198126	0.0889917
		-0.0133333	0.0233333			0.00430136	-0.0664163						-0.0130499	-0.0114801	0.0683807
		-1.29667	11.62			-0.427434	-5.57289						0.0691614	0.0493119	0.0443811
		0.0266667	1.45333			-1.80218	-2.05525						0.138155	0.118709	0.174882
		-0.03	-2.91			1.22668	-0.48741						0.770963	0.800478	0.412385
		0.443333	5.88333			-0.0662386	0.028184						-0.0237313	0.00278023	0.138358
		0.373333	-1.37			-0.0418523	-0.069432						0.314431	0.312492	0.0861675
		0.113333	2.01667			-0.198224	-1.25197						NaN	0.137958	-0.0420237
		0.46	2.97333			-0.00180704	0.00187222						0.466849	0.435551	0.0327725
		-2.05667	2.90667			-0.000758366	-0.0103031						0.273326	0.393725	0.0872033
		1.58667	1.40333			0.00217438	0						NaN	0.261795	0.14601
		0	0.25			0.000947958	0						NaN	NaN	-0.0617409
		-0.453333	4.81			-0.00251209	0						0.280485	0.25809	0.210378
		-0.04	3.81			0.381677	-0.280921						0.432746	0.281227	0.146346
		-1.37333	1.05667			-0.325375	0.000444355						NaN	0.195747	0.157554
		0.51	9.77333			0.0307553	0.00488198						0.520315	0.332185	0.0362863
		-0.566667	6.49			-0.0066594	-0.267976						0.0624417	-0.0157491	-0.0194131
		0.456667	0.553333			0.0119206	-0.133638						0.398258	0.297718	0.313685
		1.56	6.85333			0.0216312	-0.00795692						0.196021	0.142285	0.14916
		-0.0533333	1.87			0.0865189	-0.350199						0.282078	0.343826	0.141709
		-3.55667	2.88			-0.479145	-0.288967						0.289359	0.379784	0.113982
		10.4333	9.12667			-0.268296	-0.446026						0.262053	0.0745165	0.0800684
		0.326667	3.45333			0.0174661	0.00197886						0.0587958	0.120306	0.0122443
		0.216667	0.69			-0.890304	-3.31186						0.203311	0.382932	0.106411
		-1.77	4.72			0.101325	-1.27488						0.404356	0.278796	0.0680465
		1.5	4.56333			0.0501233	-0.328432						0.466713	0.276832	-0.0261478
		0	0.23			0.424022	-5.24783						NaN	NaN	NaN
		0.663333	1.88333			0.138443	-0.144848						0.390961	0.251006	0.167889
		0.436667	-1.24			-0.00724003	-0.351224						0.308837	0.234736	0.199874
		-0.643333	4.86333			0.122494	0.0362772						0.198914	0.168185	0.185032
		-3.25667	4.74333			0.168802	-1.9306						0.290165	0.0926124	0.118065
		-1.34667	1.61333			1.53081	0.334605						0.344541	0.452165	0.268013
		0.556667	1.49			-0.51467	-1.30937						0.403379	0.324539	0.105204
		-0.41	9.22667			-0.00571737	0.989502						0.350089	0.364214	-0.0286872
		-1	0.74			-0.234531	-0.766756						0.138338	0.0977079	0.218744
		1.07	2.60333			-0.521158	-0.0102202						0.147388	0.204488	0.175668
		1.17	-0.45			-0.338421	-1.84138						0.128385	0.095329	0.0591648
		-0.0266667	0.526667			0	0						0.305586	0.271601	0.123667
		0.64	2.04333			-0.0779044	-0.402692						0.115101	0.111334	0.109093
		1.07	5.15667			0.308406	0.531597						0.0435959	0.141716	0.137861
		-0.0233333	-0.263333			-1.37747	-1.03473						0.34114	0.126769	0.143572
		-0.583333	1.15667			0.0650003	0.238749						0.064461	0.14872	0.1339
		-0.443333	-3.23667			0.553637	-0.798737						0.499565	0.306436	0.0594633
		-0.0266667	0.296667			1.53672	-0.658078						0.412677	0.301137	0.177978
		1.06	0.98			-0.224174	0.196067						0.0316053	0.114227	0.0409267
		0.0933333	-0.186667			-0.0525465	-0.0240959						0.446472	0.355837	0.139023
		0.303333	1.64			0.00232842	-0.00107238						0.0868761	0.107438	0.0682761
		0.0933333	1.06333			1.41531	0.296954						NaN	0.00584369	0.0955871
		0.35	5.34333			-0.742044	-0.0503662						0.242514	0.401322	0.107775
		0.716667	3.87333			0.168784	0.0172114						0.107924	0.125915	-0.0250481
		-0.286667	0.746667			0.00737037	0						0.206565	0.129749	0.12977
		-0.133333	5.71667			-0.873354	-1.30001						0.128748	0.134486	0.141107
		0.396667	3.27333			-0.0677257	-0.121416						0.257762	0.19948	0.0284738
		1.44667	10.5767			0.704984	-0.388366						0.117735	0.138883	0.077334
		3.61333	9.20667			0.277959	0.0491694						0.0748816	0.0546712	0.150576
		0.123333	2.96333			0.181558	-0.0958089						0.0172717	0.0443779	0.0643538
		0.24	7.84			0.0875439	-0.188851						0.27079	0.196602	0.273758
		1.06333	0.703333			0.111847	0.109382						0.161762	0.0735433	0.0492056
		-6.99333	5.13333			-0.201737	-0.508562						0.0248875	0.119598	0.162597
		0.32	0.426667			0.638331	-0.286745						0.25428	0.437547	0.241262
		0.793333	3.67			-1.5119	-2.08512						0.231177	0.235387	0.116264
		-0.04	-0.253333			-0.700422	-1.3846						NaN	0.066601	-0.0499164
		-1.82667	13.2667			0	0						0.29433	0.21264	0.0834759
		3.19333	19.76			0.0124301	-0.295224						0.116929	0.122988	0.0854937
		3.03	5.95667			-0.538973	-0.748383						0.132446	0.167141	0.126445
		1.48667	2.85			0.0125664	-1.11409						0.0862659	0.0703899	0.194348
		0.0466667	0.34			-0.0134432	-0.0221348						-0.0360612	0.0823915	0.073849
		0.1	0.556667			0.06833	-0.0659008						-0.0213691	0.0125078	0.114337
		-0.00666667	0.133333			-0.021412	-0.0424211						-0.00077778	0.251741	0.127964
		1.09667	-1.77333			-0.0788405	0.00389255						0.356603	0.187143	0.185507
		-0.42	1.24333			1.09053	-0.852025						0.0962861	0.0129411	0.0811915
		0.123333	-0.946667			0.00113162	-0.00466869						0.227256	0.0819249	0.0359282
		-0.106667	0.366667			0.000841313	-0.00819984						0.146925	0.00219562	0.169894
		1.33667	2.82333			0.746138	0.67603						0.106196	0.155326	0.206979
		-0.01	2.07333			-0.123306	1.84256						-0.0114844	0.0995814	0.239196
		0.186667	2.77333			1.21352	-0.733838						0.092733	0.0985345	0.205785
		0.00333333	1.91333			-0.0415976	0.394499						0.0976522	0.0247833	0.0161475
		0.4	6.29			-0.345904	-6.65625						0.0535711	0.000564104	0.16958
		-0.17	1.48			-0.000402882	2.10178						0.124225	0.00369519	0.16843
		-0.43	-0.33			-0.684651	-0.673109						0.12928	0.149171	0.121817
		0.313333	1.41667			1.41662	-0.149925						0.127294	0.192752	0.0965596
		9.79667	7.44333			-0.235431	0.525974						0.0853724	0.141059	-0.027312
		-6.32667	15.7767			0.156004	0.180106						0.0723994	0.191861	-0.0294211
		-0.183333	0.5			0.0647811	0.414382						0.0627674	0.11015	0.190189
		0.316667	0.313333			-0.28809	0.277977						-0.0154057	0.0320661	0.13959
		0.466667	0.61			0.0887229	0.147313						0.050168	0.138374	0.0863278
		-1.17	-0.74			0.782255	-0.00244099						0.216355	0.183663	0.105313
		0.35	1.22333			-0.0867678	-0.0979892						0.0517109	0.121498	0.0319686
		0.273333	7.05333			-0.0614514	0.0312708						0.113563	0.0596487	0.108211
		-0.923333	-0.83			-0.255759	0.89207						0.13138	0.053757	0.149495
		0.363333	0.313333			-0.541237	0.653196						0.14866	0.0691629	0.114403
		1.56333	14.18			-1.18226	-0.84104						0.132611	0.048159	0.0633634
		0.54	-0.266667			-0.989585	0.0566049						0.0880633	0.0477013	0.184668
		-0.0233333	-0.22			-1.07046	0.334327						-0.0347118	-0.00676243	0.0884547
		0	0			0.00750072	1.99594						NaN	NaN	-0.0270179
		0	0			-1.19281	2.56474						NaN	NaN	NaN
		0	0			-0.234122	2.15757						NaN	NaN	NaN
		0	0			-0.393918	0.52255						NaN	NaN	NaN
		0	0.00333333			-0.643029	-0.743809						NaN	NaN	-0.0544125
		0	-0.0933333			0.746144	0.123483						NaN	0.025708	-0.0462287
		0	0			-1.27441	-0.682719						NaN	NaN	NaN
		0	0			-1.25574	0.727812						NaN	NaN	NaN
		0.05	-2.21667			-0.280536	-0.0104453						-0.0204271	0.0473716	0.358388
		0.0266667	-0.08			-0.472154	0.75839						-0.0406182	-0.0359785	-0.0361891
		0	2.57			-0.034873	0.502886						NaN	NaN	-0.182276
		0.0166667	-1.78333			-0.541604	1.01969						NaN	-0.00245031	-0.0459795
		0	0.363333			-0.555758	0.368211						NaN	NaN	-0.0920241
		-0.00333333	0.466667			-0.71809	-0.036923						NaN	NaN	-0.219967
		0	0.0666667			-0.581702	0.702312						NaN	NaN	0.372464
		0	-1.59333			0.0263236	1.00614						NaN	NaN	-0.0155928
		0	0			-2.11231	-0.187026						NaN	NaN	-0.0597082
		-0.15	-0.48			-0.916136	-0.400945						0.070002	-0.0512418	-0.132661
		0	-0.00333333			-0.371908	0.706394						NaN	NaN	NaN
		0.0233333	-0.923333			0.130463	-0.437281						NaN	0.161266	0.0912486
		0.173333	-0.44			0.0819687	-1.74707						-0.0434753	0.0493557	0.0589066
		-0.996667	-0.113333			1.04394	-0.983311						0.186876	-0.107388	0.201049
		0	1.11333			0.217995	-0.419827						NaN	NaN	-0.231904
		0	0.186667			0.0180823	-0.109637						NaN	NaN	0.0996279
		0	0.01			-0.10597	0.1579						NaN	NaN	-0.0306865
		-3.33667	-0.996667			-0.00431321	0.0316144						0.0578566	0.0771491	-0.18179
		0.38	0.303333			-0.0957971	-0.121102						0.0689546	-0.0358277	-0.0269456
		-0.01	0.0333333			0.445985	0.486919						0.0331328	-0.0189782	-0.053179
		1.84	0.0833333			0.00904115	0.517253						0.0771226	0.0634151	0.0494271
		0.0133333	-7.32			0	0.000924259						0.029447	0.0176349	0.0701025
		-3.06	-0.986667			0.80308	1.1905						0.102739	-0.0364546	-0.0373973
		0	0.0133333			0.782213	-0.818194						NaN	NaN	-0.0692869
		-0.193333	0.326667			-0.119692	1.80965						0.00579241	0.155335	0.0524964
		0	-1.70667			-0.347978	3.10834						NaN	NaN	-0.0202733
		0	0.01			-0.00207366	0.00920112						NaN	NaN	-0.0334011
		-1.57333	-6.97333			-0.00353114	8.8871e-05						0.118862	0.0275994	0.0289774
		1.69667	0.83			0.587669	0.353464						0.363949	0.145822	-0.120515
		0	-0.47			0.321861	0.726059						NaN	NaN	0.0264745
		0.59	-3.77667			1.03563	1.28645						0.00640134	-0.13234	-0.130908
		0.123333	-0.00666667			0.0323965	0.0735615						0.0934082	0.0468645	-0.0648824
		1.1	-0.103333			0.0113873	-0.00408214						0.0707872	-0.090264	-0.0264141
		0	-0.813333			-0.849815	0.567744						0.10388	0.335776	0.173861
		-0.946667	-42.9567			0.632738	0.517532						-0.00958786	0.132922	0.266093
		-0.00666667	-0.223333			0.0930717	1.0026						-0.0336144	0.0953587	0.0679979
		0	0.14			-0.31154	-1.25256						NaN	NaN	0.194592
		-0.196667	-2.53667			-1.24604	0.847664						0.214153	0.475046	0.310326
		-0.41	-1.39			0.0204166	-0.0023225						0.00812031	-0.00308168	0.132602
		0.0766667	-6.25667			0.00120272	0.000865012						0.419597	0.104988	-0.0715418
		3.77667	-19.7067			0	0.00237582						0.671183	0.580105	-0.181412
		0.00333333	0.00333333			0	0.0225436						NaN	NaN	-0.0607227
		-1.37333	1.34333			-0.00301569	0.178009						0.106058	0.0875833	0.00732372
		-2.36333	-35.1767			-1.74165	1.79265						-0.00330089	0.10763	0.203154
		-1.88667	-4.39			0.111083	0.535116						0.0760708	0.105902	0.182718
		-1.75333	-2.55			0.87442	1.76349						0.148325	-0.0983928	0.111663
		-0.00333333	0.00333333			-0.465275	0.899091						NaN	NaN	0.0142352
		0	0			0.109625	0.368596						NaN	NaN	NaN
		0	0			1.55932	-0.129177						NaN	NaN	NaN
		0.01	0.00333333			0.727913	-0.740479						NaN	-0.0410416	-0.0528077
		-2.89	-1.08			0.268888	5.89005						0.30435	0.248488	0.220192
		0.37	-0.393333			-0.57044	-0.14044						0.309104	0.108419	0.114242
		0	0			0.295407	0.311481						NaN	NaN	NaN
		0	0			0.380629	-1.31623						NaN	NaN	NaN
		0	2.57			-1.59753	0.313839						NaN	0.013403	-0.267789
		-1.77667	0			0.0709724	0.72158						0.0544558	-0.0204851	NaN
		-4.16	-2.11			0.111723	0.724388						0.079927	0.0328295	0.105488
		0	-4.68			-0.524227	-0.317335						NaN	-0.0786204	-0.00622157
		-0.566667	-1.6			0.173636	0.193786						0.266596	0.101098	-0.0171505
		1.96	-0.86			0.121771	1.04388						0.196694	0.174497	-0.0188165
		-0.04	-3.41			-2.10746	0.321814						0.00588585	0.0582777	0.0592851
		1.08667	1.54333			0.324966	1.12994						0.1514	0.2221	0.0327018
		-4.58333	-2.82			-0.861237	3.29344						0.0778225	0.163689	0.221213
		-0.43	-2.78			-0.690273	0.0396306						-0.00252565	0.0345513	0.0449591
		-3.52333	-5.06333			-0.104785	0.410276						0.295758	0.120172	-0.0327763
		-1.27	-2.01			-0.156851	3.36849						0.112472	0.11449	-0.0602804
		-11.22	-16.98			0.354886	-0.0201382						0.27733	0.235986	-0.0263151
		0.193333	-1.81667			0.301492	-0.083918						0.585345	0.354867	0.315024
		-0.01	-1.54			1.10554	-1.62902						0.236958	0.0742318	0.24242
		-0.04	-2.92667			-0.0779162	1.48957						0.0684963	0.0909871	0.187913
		-2.03333	-2.11333			0.047155	0.54094						0.401479	0.194776	-0.0801085
		-0.0733333	-1.82			-0.352557	1.25184						-0.033794	-0.0216751	-0.171299
		-0.24	-2.87667			-1.90221	-0.738441						0.284602	0.16789	-0.0130339
		0.11	-2.83			0.124745	-2.04521						0.0490653	-0.0175419	-0.0541166
		0.66	-2.41			-1.7923	0.256399						0.298085	0.251401	0.119155
		0.0766667	-2.58			0.730716	6.74095						0.293458	0.0975831	-0.0201101
		-5.10333	0			0.0823183	0.670485						0.183093	0.110102	0.340408
		0.01	-2.19333			0.020547	0.0384101						NaN	NaN	-0.0224795
		-1.50667	-0.316667			0.0215542	0.44621						0.575273	0.0437769	0.147773
		0.0866667	-3.62333			-0.00279055	0.0153747						0.0134522	-0.0357212	0.319587
		0.94	-2.72			0.0151851	0.161769						0.530281	-0.0253802	-0.0436187
		-0.826667	-3.49667			0.588747	4.34402						0.0885372	0.0752348	0.044613
		-0.726667	-5.30667			0.112819	0.426427						0.267982	0.194222	-0.105976
		0.16	-0.0833333			0.0180941	0.6513						-0.0489944	-0.0993588	-0.0256708
[truncated: 1,236 more rows]

## Sheet: Fig4
		4f - Mean FR			4h - Spatial Information
		Control	Decoherence		Control	Decoherence
Mean		6.02661	8.39935		2.19046	1.65058
Cells	Females	7.16152	11.0106		8.45772	6.62965
		1.37894	5.03626		2.65336	2.95073
		6.83954	11.1726		3.96087	1.41019
		3.66862	4.07967		7.86336	3.3077
		0.185921	0.0242916		0.171194	0.052891
		5.656	9.96482		3.9559	1.06445
		0.201545	0.274301		0.541921	0.68397
		0.437664	0.563174		1.18786	1.99984
		9.70541	23.1977		3.00674	1.34327
		0.0896497	1.43587		0.121333	1.02356
		1.061	1.9501		3.162	2.09857
		2.05432	1.15739		2.84173	1.52087
		0.14835	0.304371		0.341792	0.62265
		2.4959	6.3848		3.77683	0.850363
		0.37289	0.127427		1.32331	0.546928
		6.10743	5.93443		2.02481	1.07531
		10.6553	13.1557		1.5964	0.893672
		10.4474	15.5488		1.80286	1.22087
		1.75821	1.16865		1.91035	1.15571
		0.89432	1.54904		1.38459	1.07446
		4.77892	4.01635		2.54853	1.53055
		5.63332	12.462		4.49356	2.02416
		4.17127	16.889		2.3346	1.46185
		13.6458	18.5273		3.07914	1.33061
		3.81439	5.85529		3.21042	1.69474
		1.47422	8.04051		2.50297	2.06689
		1.34181	8.26482		1.80755	1.40555
		6.20817	6.10167		5.51836	1.35009
		0.244023	2.07043		0.512425	1.40745
		4.92594	9.07488		3.50152	2.4689
		0.823348	0.46283		0.329524	0.412944
		4.28362	9.40449		2.99179	1.3854
		0.81714	4.40963		1.023	1.87053
		5.40484	10.438		2.27467	1.71371
		7.55678	11.4764		3.45344	0.97926
		8.61683	13.749		1.44374	1.14669
		3.37434	0.197588		0.461682	0.239041
		9.14734	12.6011		3.65694	2.19976
		54.7417	60.7288		5.00927	0.461804
		6.30364	8.58736		3.32779	1.95083
		4.08305	8.55496		1.95743	1.94427
		22.3967	13.2282		0.298565	1.3102
		0.452514	4.20217		0.548671	2.25523
		8.81583	15.9835		2.603	1.22162
		0.822372	8.56267		0.691839	1.60373
		3.79288	7.00898		0.595945	4.4857
		16.5999	24.9136		0.809771	0.982479
		6.03923	12.1565		2.11291	1.44408
		45.174	44.1405		1.04328	0.391107
		3.44085	11.8564		3.56004	3.55781
		0.0763136	0.830871		0.134092	1.4171
		13.3705	18.3148		1.53205	0.758249
		4.96145	12.3418		4.01717	1.24538
		10.4474	13.5502		3.88167	2.57746
		18.0275	20.8461		2.34201	1.39156
		1.52718	7.48842		1.11369	1.97118
		4.26078	6.61114		6.37234	6.35037
		1.28749	6.68867		1.15579	1.92694
		0.817396	5.33722		0.592094	2.93586
		6.18885	6.30899		4.17754	4.18806
		0.267702	1.27098		0.352989	3.61778
		4.34511	5.83269		2.52664	2.49208
		5.22061	9.99852		2.03962	1.11824
		10.0531	8.1636		6.14248	6.55149
		13.1238	18.8479		1.18111	0.701551
		1.15729	0.897279		2.1151	1.42864
		37.8789	66.489		1.40662	2.4098
		3.53751	3.83309		2.04617	1.51552
		0.202128	4.23303		0.230274	2.79083
		0.10793	0.427232		0.06853	0.625313
		0.0463705	0.102363		0.00573845	0.257016
		0.599687	8.62856		0.456411	1.94577
		0.313355	3.16147		0.505072	1.87226
		28.836	59.4436		3.79127	4.02793
		22.237	65.4975		3.96829	6.19649
		0.350185	5.93172		0.143671	3.96951
		0.566968	3.54164		0.26119	1.44855
		4.97305	12.0104		2.94088	2.31185
		0.253498	0.732471		0.588187	1.11728
		7.39431	10.9579		3.34441	2.18435
		0.867372	5.64991		1.14929	1.9656
		1.93001	2.06559		1.62413	2.10243
		1.32878	3.36622		1.59336	1.4498
		0.523025	3.00457		0.724031	1.42888
		3.46816	12.2198		2.40678	2.60494
		0.571894	4.96047		0.720819	6.60235
		0.13844	4.99955		0.112118	1.72449
		4.1589	4.26161		3.12257	2.1473
		0.233465	1.08822		0.377054	1.42256
		6.41378	5.46608		2.8927	1.88475
		13.6346	23.551		2.96056	0.500895
		0.864208	1.54761		1.0392	1.18166
		21.0045	15.6794		1.38697	0.699657
		0.17931	1.36912		0.387864	1.47146
		5.99147	5.51072		2.35861	1.99183
		2.62145	2.48167		1.28534	1.39703
		0.182689	1.8483		0.0640595	2.14366
		0.0730629	1.25359		0.150163	3.07011
		0.336956	3.41422		0.577605	2.09278
		0.39678	7.2078		0.444458	2.02385
		3.66006	2.64406		1.90655	1.69358
		2.58849	16.3596		1.49876	0.687618
		0.186068	0.14069		0.426801	0.422466
		0.00252001	0.360076		0.000664955	0.838655
		9.85015	18.6698		3.27529	1.6176
		2.12883	4.92935		1.42776	1.28681
		1.31794	1.07152		1.98493	1.75464
		1.53249	0.126297		2.59571	0.264613
		0.0277158	1.24668		0	1.2351
		1.90618	1.12909		2.95315	2.21848
		0.512159	1.02594		1.38001	2.61591
		2.9741	0.392352		4.01596	0.959444
		3.28065	3.09256		2.20544	3.53982
		0.748547	0.53009		1.29736	1.22097
		5.29286	11.5623		2.93749	3.02214
		0.665936	1.3445		1.35565	2.15396
		0.299165	0.55876		0.497298	1.2642
		2.8441	4.46199		12.2556	7.46686
		0.908053	4.03147		0.946218	1.47987
		0.0178831	0.0122917		0.0376926	0.0588228
		0.81522	0.175028		0.221766	0.400983
		4.286	3.96577		3.10802	3.29815
		1.37584	1.77729		0.850665	1.48563
		0.863783	0.743884		2.54988	1.53528
		9.45183	9.81401		4.30528	1.97586
		0.412062	0.808049		1.13118	1.3435
		18.534	28.6221		2.21186	1.48469
		2.61282	1.88193		3.82762	1.39528
		4.31222	9.34473		1.30618	0.72253
		2.61908	6.81819		3.83074	1.48808
		14.0997	48.3875		9.46884	6.07976
		11.5168	12.3851		1.4032	0.757495
		7.34116	10.7049		1.52182	1.32539
		8.75249	11.2463		0.333619	0.464169
		9.83268	17.6519		0.565989	0.442126
		20.8944	25.4928		0.737362	0.123629
		3.56286	3.48837		1.13275	0.884139
		5.12975	4.89164		2.83662	1.17725
		1.97032	5.11938		1.49263	1.10767
		16.8456	17.8264		0.33622	0.508296
		18.7267	19.5558		-0.105389	0.887475
		2.73932	9.07295		1.57289	1.24834
		18.1005	23.2923		0.367128	0.658913
		8.55593	13.7483		0.202382	0.759152
		7.84863	16.2768		1.65191	0.776827
		12.5037	13.1793		1.17445	0.739612
		2.83974	11.1479		1.31734	0.937381
		5.03498	11.967		1.93853	0.894803
		6.5071	18.6686		1.02822	0.255448
		4.31374	13.1408		0.923905	0.562201
		0.0869411	0.0366049		0.723347	0.17989
		11.1219	19.2755		0.127045	0.587937
		14.6997	25.442		0.612347	0.512008
		6.16516	7.72391		1.40374	0.589237
		24.175	25.9379		-0.251633	-0.262902
		20.7754	23.8007		1.82978	-0.27835
		18.0845	24.1198		0.637426	0.730584
		2.83746	13.0984		1.23154	1.45813
		4.3454	4.66442		0.621817	1.04974
		18.3172	25.0574		-0.148132	0.799932
		6.28066	10.8283		1.23285	1.31994
		6.00155	15.7621		1.45551	0.744421
		8.96358	7.35719		1.31876	0.564104
		6.40044	14.805		0.376397	0.369955
		5.19865	10.6556		0.821573	0.455812
		4.9197	8.66343		0.822195	1.04315
		15.7107	24.4507		-0.263266	1.31862
		17.7451	23.4153		-0.505562	0.105238
		9.15535	15.4341		0.630038	0.311735
		6.26459	10.865		1.71676	0.742554
		6.41949	11.4143		1.09158	0.753842
		6.9095	14.83		0.149982	0.262027
		17.4496	26.7212		-0.258665	-0.0604124
		4.89083	19.646		0.914965	0.632288
		8.88399	19.7495		0.137411	0.258979
		4.50523	11.4719		1.57159	0.549928
		1.78776	7.10703		1.02815	1.05626
		16.8188	30.493		-0.250297	0.0192414
		1.45795	5.69736		1.31305	1.25345
		4.09527	4.24		1.35478	0.887925
		25.9295	26.7301		-0.354817	0.262631
		43.9138	40.7626		-0.00363327	0.0123715
		14.1632	18.4524		0.105445	0.495716
		6.73418	16.5014		0.813141	1.06064
		6.75294	11.0568		0.685174	1.29524
		3.45205	20.7287		0.797255	0.54662
		3.10127	0.199531		0.855026	0.532059
		6.03319	16.5386		0.99086	0.643566
		16.1654	48.2103		0.156268	-0.345834
		3.48839	9.65854		0.739215	0.821127
		3.03466	7.89938		0.937908	0.795216
		2.08869	6.03414		1.28543	0.812021
		2.30993	2.5639		1.12692	1.11963
		6.19567	20.0731		3.30034	4.78001
		6.05504	7.75318		0.279841	0.517555
		11.325	17.0896		-0.241145	0.361038
		5.407	16.4946		4.18957	4.13252
		3.89695	9.66543		1.11409	0.48705
		0.216688	0.575426		0.971154	0.940087
		5.2526	3.46807		1.44905	1.37208
		0.240582	4.66103		0.727531	1.38806
		5.95333	13.3053		1.58648	1.38653
		0	0.481744		0.000650964	0.546417
		1.14959	0.673901		0.138035	0.560146
		1.66723	6.66255		1.90191	1.91668
		4.16561	2.92644		1.43059	1.38582
		0.924772	1.10076		0.157485	1.02975
		2.65984	10.2696		2.4254	0.970281
		0	0.0972752		0	0.314728
		0	0.0937224		0	0.255021
		0.200543	1.21552		3.62081	1.937
		0.360172	1.06807		0.191908	1.32254
		22.2141	18.9411		2.94823	3.48155
		2.51384	1.77541		2.62016	2.08761
		1.12954	1.3404		0.635228	2.30762
		12.3546	13.9842		3.37384	2.12776
		21.0525	19.3839		2.40607	1.12237
		1.6192	1.71758		1.10348	1.83743
		3.94535	2.81594		2.84079	2.00921
		0.71116	1.34763		2.59152	1.91948
		6.38243	5.96104		4.8492	3.09163
		0.190804	0.354647		0	0.869892
		0.822717	0.530917		0.537692	1.2717
		7.41966	8.1165		7.52526	1.28146
		48.2158	46.5578		0.523854	-1.44452
		33.2291	35.4517		1.81501	0.462794
		32.8667	34.8005		5.1782	3.6234
		1.70337	12.5411		11.3773	15.3304
		6.18319	1.38861		16.6492	3.06796
		0.348231	0.141982		0.392527	0.516291
		39.1972	10.5431		2.75072	2.27831
		9.22806	14.8403		1.83772	3.49219
		0.29145	1.61178		1.96308	1.63565
		2.87531	5.75484		2.85757	4.38891
		2.05971	2.66698		0.927281	2.07284
		0.10649	0.109186		0	0.398831
		1.14282	1.08089		1.88962	1.63115
		3.42855	6.26656		4.98634	6.4279
		0	0.0221981		0.0811061	0.0246811
		9.74869	9.62496		4.3157	2.48231
		1.59785	1.87571		5.11629	2.98784
		20.5505	24.3852		-0.413578	-0.513847
		5.16738	6.24208		3.55292	1.80993
		0.0556122	1.29287		0.0143283	2.38347
		0.295995	1.86313		0.380442	2.95916
		0.0451207	1.92764		0.026382	3.53736
		1.13367	1.2022		2.57557	2.20486
		17.2942	75.7878		2.3245	-0.303495
		4.87175	2.86004		3.10172	2.1872
		4.46982	6.99244		5.83471	3.44346
		5.78475	7.70212		3.94054	2.17529
		0.402782	5.14602		0.916998	3.18839
		0.105728	0.986514		0.116215	1.73628
		0.163966	2.05929		0.36924	1.46196
		0.595051	1.75383		0.545259	2.22632
		2.35596	7.75976		3.45332	3.0006
		1.62026	1.49898		2.77826	3.38493
		1.91469	0.462365		4.36675	1.15826
		0.0829088	0.417597		0.0754335	0.896861
		0.749702	1.28827		1.18035	2.29806
		2.40715	5.76306		3.46438	3.46516
		2.77814	1.39732		5.08103	1.60847
		1.38909	0.825654		4.55962	0.989647
		0.00457909	0.0448236		0.025771	0.170004
		3.26167	6.0209		2.13573	1.09168
		14.8053	7.78966		0.712545	1.01057
		9.04628	10.4021		1.98281	0.773924
		0.483786	1.22938		0.369659	2.1066
		30.0389	20.4282		-0.677195	-0.764426
		12.5025	15.4437		1.87415	-0.200825
		2.81085	0.991655		2.0228	1.11294
		3.95005	8.67923		2.21026	0.573243
		1.7929	1.67626		3.02529	1.49597
		0.467827	2.53719		0.665668	2.39465
		29.6844	33.8347		0.639281	-1.7229
		46.4589	42.7333		0.37957	-2.50972
		13.6029	18.7067		2.64562	1.19335
		5.89913	0.120778		1.84272	0.368523
		1.1171	10.4393		2.12273	3.61764
		0.820631	3.93984		1.69905	1.2795
		11.6289	23.6391		2.85783	0.00474706
		1.13884	3.81917		1.17718	2.28806
		24.256	61.3058		0.98247	0.12064
		15.805	24.6283		1.70838	0.563781
		9.98809	12.9855		8.58146	2.68376
		5.27835	12.4902		6.55816	1.50998
		8.2336	5.28949		4.79199	1.48608
		2.4274	4.53322		1.42745	1.81539
		1.46433	3.06941		3.02351	1.45884
		4.46584	4.64189		4.8011	1.43058
		1.45004	6.42836		3.36105	3.0263
		5.44297	7.68932		3.49222	1.04585
		7.91099	7.16596		3.44568	0.648316
		6.42151	21.7867		1.91443	0.0825339
		0.986766	8.78711		1.97381	3.11013
		2.93202	5.75563		2.99051	2.5472
		3.10168	2.97572		6.32434	1.48781
		1.53664	2.40337		3.50659	1.45593
		47.6705	68.2744		1.03287	0.223179
		2.608	6.4044		4.87837	2.12362
		3.87841	10.2148		5.70879	1.99566
		2.08271	6.29889		2.95438	1.00406
		3.58911	8.76827		5.47737	3.1191
		25.5446	8.14939		5.38903	1.80734
		0.201894	0.00170245		0.00641528	0.00241954
		9.56814	7.87185		10.1187	1.63918
		0.805499	4.77084		0.214174	3.00942
		3.62643	6.72215		3.81011	0.971682
		1.03159	4.41615		2.05768	1.82131
		0.355065	0.69861		0.897014	1.01567
		2.41742	3.1845		4.38609	1.96198
		2.64332	9.72519		4.0698	1.92438
		0.51258	1.69377		1.20127	1.89825
		0.263257	0.209905		0.177049	0.46257
		1.08457	5.17759		1.43346	1.52663
		1.17095	2.52021		2.80354	1.12535
		0.51117	1.026		0.780328	1.65998
		0	0		0	0
		0.0173501	0.010182		0.0325808	0.00145614
		0.0937439	0.00490916		0.101984	0.0383154
		0	0		0	0
		3.00299	8.49902		2.69318	0.993199
		0.520796	0.0787716		0.817263	0.0799365
		7.19483	9.56147		3.71328	1.11229
		0.0237897	0.141819		0.111239	0.460067
		5.97418	7.14609		2.64798	1.05608
		6.83833	11.0913		3.96975	1.08836
		2.05857	1.21735		2.31928	1.09812
		1.66095	1.77495		1.60095	0.912235
		0	0		0	0
		2.66615	2.21821		3.28824	2.27555
		4.43357	11.0108		6.56887	0.524469
		10.1507	18.3831		4.38322	1.00061
		0.142365	0.517349		0.500804	0.793291
		2.82833	19.3785		3.15003	0.854705
		3.11201	8.25838		5.19315	1.03907
		3.75761	8.32619		5.07269	1.36077
		14.4989	6.69952		6.32857	1.14443
		7.33471	12.6683		6.62232	0.531267
		0.0340008	0.0688084		0.112471	0.321828
		5.25048	9.04642		4.21517	0.626306
		4.90442	8.506		6.8999	0.628717
		50.1228	41.2161		1.06377	-0.832547
		2.59826	11.0776		4.29371	0.940903
		6.64335	8.8581		6.92343	1.30342
		4.21529	14.0888		5.37229	0.790149
		4.76741	12.1144		6.00422	1.13703
		4.4143	10.0233		5.03013	1.45396
		5.66088	9.37323		8.04114	0.83041
		7.17871	9.31493		3.93231	0.874935
		5.19113	8.60552		7.31754	1.08299
		0.0331756	0.16115		0.05638	0.402711
		5.20905	9.81028		5.63247	0.723175
		1.88256	4.33499		5.14343	1.22535
		4.03828	10.2257		6.55129	0.957929
		6.80323	4.43478		3.66072	1.01079
		14.5855	30.9896		3.40246	0.340096
		2.34786	10.7532		4.95127	1.00946
		3.31706	9.55641		5.30576	1.59015
		11.3487	19.5223		4.4573	0.850701
		0	0		0	0
		5.12837	10.3546		6.19424	0.99501
		2.53653	9.05085		4.19033	1.13724
		3.29786	5.91236		2.68289	1.30773
		4.89068	19.0901		3.92366	1.08902
		0.107057	0.242025		0.512485	0.637672
		2.66731	12.6151		4.56219	1.08969
		9.52233	7.63361		5.9796	3.92371
		11.7726	10.6943		3.15745	0.85506
		7.29189	12.8829		8.84575	0.593295
		2.93898	19.2492		2.90489	0.50704
		12.5847	16.0766		3.39867	0.368088
		4.57449	8.7866		4.47024	0.734454
		0.777322	7.60933		2.07602	1.01214
		4.82117	5.11391		8.20578	1.19648
		5.37002	5.57738		5.70894	1.25511
		2.81439	7.10112		5.4633	1.01996
		16.7775	60.7839		3.88593	-0.909972
		1.46898	0.177103		2.76788	0.46844
		4.61397	0.287507		7.80294	0.691002
		2.98063	2.42958		2.03143	1.58251
		4.10272	5.34083		7.78621	1.12139
		2.403	0.492221		7.42996	0.982396
		5.33934	17.2469		6.28583	0.829743
		0.741551	1.33329		1.45208	1.60456
		0	0.0125724		0	0.0452631
		3.24069	3.67524		5.54619	1.2199
		14.2605	52.767		3.28328	-0.169628
		0.0453352	0.0324777		0.209937	0.131501
		4.64524	1.81331		5.97515	1.73474
		0	0.000198991		0	0.00696822
		0.0102794	0.0348923		0.0514175	0.0890182
		2.55771	0.0596635		5.37629	0.223614
		0	0		0	0
		1.21411	22.4325		1.85361	1.31939
		8.82148	11.2942		2.16099	0.946423
		1.22309	25.9856		2.25441	1.51578
		6.53286	0.594367		2.30468	0.901686
		1.53368	1.37448		2.41366	1.65885
		4.44031	15.907		4.28569	1.0455
		5.83625	9.48535		5.85221	1.01083
		4.78636	8.51666		2.76329	1.19101
		0.695387	0.430528		1.27022	0.838552
		1.21477	0.923507		1.57037	1.43597
		0.0184269	0.0381115		0.024697	0.0761057
		10.5065	13.3071		1.67465	1.05262
		0.868364	3.01292		1.696	1.8234
		4.14054	8.68887		5.85707	0.934604
		0.0063095	0.000198991		0.0107767	0.0184658
		2.4722	0.234648		5.22192	0.562076
		0.612772	0.024829		1.6048	0.0741817
		0.0799542	0.0164972		0.346838	0.0494478
		1.53851	0.179507		3.31872	0.440551
		0.030661	0.0149944		0.109548	0.0875426
		2.45165	1.61917		2.63657	1.56251
		0.754851	0.118553		2.18987	0.501881
		2.30502	36.4965		2.1992	0.620485
		0.00594233	0.0105774		0.00163603	0.0434048
		1.10772	5.69972		3.34081	2.45735
		13.8839	27.237		3.79273	0.932647
		1.3481	15.9061		2.00199	1.42538
		12.0492	14.4073		6.01957	0.358129
		14.0435	57.7962		3.74356	-0.631173
		0.258099	6.77433		0.569864	1.85597
		1.17414	6.56273		1.54254	1.85604
		0.250184	0.285516		0.749278	0.733898
		1.79354	16.6459		2.51093	1.43039
		0.911124	12.6455		1.62548	1.00193
		0	0		0	0
		1.2495	1.34221		1.66017	1.31513
		3.42872	10.2031		2.41577	1.24821
		0.908378	0.0980609		1.77469	0.31549
		1.00097	5.40775		1.09037	2.10158
		3.09436	3.84598		3.06989	1.98725
		0.0817856	3.71941		0.170345	2.11504
		0.00687327	0.106344		0.0522729	0.322144
		0.00214959	1.70536		0.00588564	2.40648
		0.00528704	0.0922139		0.0108196	0.0948233
		0.00273363	1.63567		0.0123368	1.51894
		0	3.00234		0	2.2921
		12.7685	10.7436		1.99576	0.587752
		3.3797	28.8201		1.81014	3.18802
		0.0056286	0.596159		0.0215674	0.237174
		2.94633	1.00513		4.35794	1.27582
		24.4524	20.0423		-0.358146	-0.59047
		22.2819	18.6201		0.550327	1.4135
		0	0.100444		0	0.086841
		0	0.213738		0.00404759	0.349865
		1.22264	1.47356		2.47257	1.7946
		4.51165	6.55069		4.24361	1.64793
		1.26649	14.8954		2.26444	3.20035
		0.0148206	0.29696		0.0313427	0.679818
		0.93114	0.418139		2.37318	1.70132
		2.89391	2.62857		4.05754	3.79166
		4.23855	0.331399		5.33185	0.634767
		3.06018	11.8356		6.56219	1.50492
		3.8922	5.38405		9.66665	2.87287
		3.25944	3.2876		6.92871	2.71999
		8.24966	3.25394		4.94141	4.14017
		0.939244	2.28899		0.103477	1.17799
		5.04485	4.24267		3.76508	4.61498
		0.00192576	0.105703		0.00870093	0.420073
		0	0.0977487		0	0.405174
		1.5516	3.73977		1.87032	1.76411
		0.0572976	1.0653		0.244156	1.61143
		0	0.00930128		0	0.0391934
		0	0.0961745		0	0.309335
		0.000600663	3.7421		0.0087663	1.63681
		0	0.62406		0	1.29352
		1.05004	0.160635		1.66721	0.468268
		1.02035	2.52506		1.25643	2.51141
		2.79826	3.59864		3.37526	3.5086
		0.344169	0.730233		1.21335	1.68523
		8.46742	2.1127		2.42544	3.26156
		0.0310321	1.78738		0.0807362	3.21672
		3.12272	1.86421		3.81575	2.48104
		0	0.1408		0	0.469078
		0.0162183	2.47821		0.0406962	2.30853
		4.03012	2.51149		5.698	3.46777
		1.76718	8.68579		2.87353	4.15035
		20.9177	11.9529		2.13588	0.958579
		0.0875226	0.0838202		0.0900151	0.317501
		0.00976387	0.374432		0.00902696	1.59702
		0.0156589	0.114169		0.0285937	0.320644
		0.262303	1.10994		0.685785	1.69581
		1.86354	2.85701		3.3568	4.373
		0.139581	3.13652		0.616857	3.74852
		1.38491	11.8877		1.94906	1.30143
		0.768989	5.96012		1.49997	1.36689
		1.1975	0.126721		4.01619	0.465419
		1.21488	2.44247		1.79434	3.78084
		32.6776	3.16348		0.763015	2.2414
		2.56044	0.358553		4.20809	0.544471
		0.0483243	4.63564		0.120556	4.78567
		2.07722	2.21066		4.23941	3.29291
		1.24072	1.71519		3.39089	2.43643
		0.0157992	2.36549		0.010837	3.72779
		0.0903162	1.18431		0.0926074	2.15675
		0.0308296	0.345327		0.136804	0.657753
		3.26281	2.56368		5.18814	3.02454
		2.94406	0.820489		4.0392	1.41675
		3.02634	3.0794		5.44281	3.49868
		0.0446676	0.530865		0.123958	1.37856
		0.277415	2.06608		0.778006	1.9277
		13.04	9.93237		2.1569	1.27235
		4.53225	20.6785		4.7831	1.22386
		17.1381	12.3333		1.7481	1.43429
		3.87528	1.34179		4.342	1.58769
		8.36008	2.06306		1.89113	1.88591
		0.387747	3.55001		0.93669	3.1157
		2.12552	1.81025		2.8642	2.83603
		2.4239	2.26077		4.03631	2.31283
		3.4426	3.40716		2.10773	1.31277
		20.305	15.6712		1.09454	0.663371
		1.45645	0.749851		2.02985	1.39596
		0.44464	4.88246		0.198493	0.932336
		0.360225	0.0375457		0.75261	0.152065
		0.11464	0.14787		0.263749	0.615901
		0.235919	0.0261595		0.23035	0.218998
		0.0137347	0.0898903		0.0454596	0.446566
		13.0493	32.1107		3.86501	1.72269
		3.43052	2.15158		5.17044	1.90301
		1.30067	4.63844		1.93991	3.01049
		1.20218	0.512641		2.55328	0.912396
		7.32517	4.15614		6.16612	2.24071
		5.22241	8.74943		5.86359	2.47008
		1.44093	2.79688		3.1683	2.20529
		6.06701	19.5407		2.42017	1.29921
		0.218573	0.879385		0.765224	1.49192
		2.46806	1.82193		2.42546	2.08311
		6.35771	36.1214		2.86868	1.04136
		1.25292	2.14849		3.37198	2.08417
		3.32635	10.4352		4.1483	1.22737
		0.882364	2.36122		1.6123	1.75208
		8.6797	15.4153		2.59946	0.589699
		2.66016	2.61006		3.40559	2.38497
		3.39786	0.737327		6.66693	1.49186
		1.4477	4.69611		3.24408	3.46455
		32.8883	71.7178		5.99755	0.67162
		2.9686	6.10643		4.25224	2.49609
		2.94566	1.1166		4.51548	1.68939
		2.19653	6.04196		2.27011	1.24506
		4.14985	1.14029		5.60739	1.65746
		2.88774	5.47492		2.97311	1.41883
		2.96667	3.0285		4.42617	3.36811
		1.82295	11.5189		2.02456	4.42382
		1.93277	2.62174		3.39927	2.56738
		1.36876	10.3443		2.82775	5.76934
		1.50257	6.46761		2.5847	1.63778
		2.17393	11.6321		4.00515	4.62292
		4.96871	3.46339		2.70922	1.76698
		9.50608	16.2175		2.72574	1.93682
		27.7292	64.1139		2.18951	0.66179
		20.3028	49.0328		2.92447	0.765906
		5.25705	12.4083		10.9313	2.973
		3.57784	3.80594		3.66245	2.58435
		33.0594	70.463		0.25144	0.0656115
		4.23725	6.95916		4.42505	2.12537
		1.46527	3.36806		2.9222	3.40719
		0.573937	6.5478		1.64088	2.74406
		5.57206	4.17179		3.69471	1.64321
		3.04561	10.3529		4.17628	1.6982
		4.22115	5.58894		2.50802	1.39493
		0.1314	1.31041		0.879979	1.01659
		12.0227	47.8793		2.69569	1.86485
		0.998839	5.76455		3.46273	5.11748
		10.4625	27.6036		3.51925	0.355037
		2.97902	10.4879		4.50429	3.94033
		9.29835	19.9657		2.02889	0.899435
		2.5052	5.72316		2.65365	3.22068
		0.285112	10.6317		0.449417	2.8403
		4.16617	20.6407		2.60348	2.10947
		2.81136	9.16751		5.52806	4.04463
		32.059	81.5572		4.57295	0.140352
		0.908976	4.44085		1.35022	1.75655
		1.55893	8.98298		2.65501	3.27956
		5.78915	7.32169		3.4025	1.091
		1.85743	8.42484		3.94176	3.26356
		1.72427	11.0414		3.36737	2.88858
		3.8981	3.36408		3.06168	1.98534
		3.34826	2.84519		3.5161	2.20029
		7.35321	6.19417		4.33491	1.74237
		2.19122	14.2737		4.08537	2.62677
		1.6474	3.79768		2.22537	1.61556
		1.77503	14.4408		2.60631	4.12744
		2.15267	3.91231		2.92282	1.72059
		0.716499	3.27335		1.61677	1.72268
		6.34127	3.98368		4.05201	2.6995
		1.77837	10.4765		3.77097	3.23147
		1.03275	5.30772		1.54997	2.91462
		0.366587	11.0656		0.808161	4.31089
		16.0231	8.03275		1.14657	2.42454
		7.4201	7.2451		4.73186	1.86989
		1.64947	32.5252		1.99413	1.94673
		3.84316	11.8233		6.30202	3.52872
		1.18357	4.4973		2.00915	2.69999
		0.541184	6.57899		1.23184	3.36131
		1.54618	10.0398		2.45028	2.58559
		0.182213	0.899433		0.397629	1.2981
		0.168731	7.67692		0.0248644	11.3047
		9.33337	11.6421		3.28138	9.20561
		2.00786	2.73718		2.72961	2.65653
		0.328201	3.40039		0.508815	6.24303
		0.0712274	2.27034		0.125237	2.10564
		0.468659	1.98984		0.762291	2.87294
		2.26304	10.3317		2.66736	2.19028
		0.59907	1.05907		1.44177	2.245
		6.33862	10.3799		3.44261	1.76326
		1.56561	5.38142		2.16674	4.41105
		11.6759	49.0099		4.41039	0.669663
		0.164464	0.594503		0.348068	1.03605
		2.98532	10.2152		4.03891	4.80219
		3.17364	2.12341		2.99282	2.01055
		3.30284	3.62616		3.85342	2.19165
		1.3931	2.29046		1.44123	2.9737
		1.18425	9.10677		1.8265	3.32371
		24.5048	33.419		3.88815	1.38984
		1.39975	2.82125		2.07529	3.04223
		4.48582	6.54386		3.34692	1.76805
		1.88002	0.847623		2.49262	1.39921
		0.58773	10.899		1.33053	3.22847
		13.6983	65.0277		3.33089	0.347225
		2.05485	11.7636		2.30202	1.5266
		11.681	27.1741		2.9499	1.09407
		3.38796	8.62073		3.20119	2.14262
		2.39064	0.943395		2.27354	1.26753
		10.2423	22.692		6.31011	3.24054
		0.634828	3.67261		1.56316	3.72556
		1.52087	2.9386		2.07544	2.04722
		1.88595	3.72471		2.34292	1.95327
		1.33627	2.42658		1.96509	1.37709
		0.0501462	1.72355		0.161728	1.5051
		0.883457	12.0124		0.973022	3.00674
		1.4095	1.9639		1.88956	1.90344
		0.542902	0.499109		1.30944	1.12449
		0.348297	0.809235		0.939509	1.30904
		0.870694	2.78617		1.26176	1.65758
		0.104698	3.40693		0.344442	1.91112
		0.474742	0.609054		1.00258	1.1868
		1.70798	7.94997		2.33239	2.89516
		3.493	19.7077		2.50825	1.31
		11.2896	31.3639		4.58059	1.05749
		0.461488	5.62729		1.25319	3.23693
		1.57621	6.27371		2.25436	2.50976
		36.3868	74.5351		5.97667	1.84783
		0.706623	1.56237		1.3141	1.59503
		0.55876	1.6649		0.925195	2.33983
		2.0478	4.39318		3.27809	1.98794
		1.64923	2.70943		2.63749	2.14187
		1.39446	3.52163		2.60211	2.31573
		0.266589	0.016536		0.742086	0.0855056
		0.116686	0.289507		0.392917	1.07309
		5.44405	9.00874		1.90243	0.904127
		0.717308	2.36034		2.2069	2.4605
		0.224997	1.00686		0.741164	0.931446
		0	0.382162		0	0.166475
		1.87084	3.93142		2.31668	2.01838
		1.16644	3.94789		2.24503	2.22272
		0.670992	3.31669		1.49984	1.70314
		2.26607	5.03843		2.18108	1.72903
		1.53817	2.99837		2.18869	1.8061
		2.79118	4.76059		3.32597	2.14001
		23.4021	25.2926		1.54448	0.424487
		32.4443	13.7913		6.91003	4.93059
		12.3386	6.37757		12.7171	2.02406
		9.22833	10.5332		3.20386	0.600729
		0.0613731	2.0086		0.064454	2.23186
		1.08572	5.27166		1.53314	1.86791
		0.583696	1.95703		1.31898	0.70055
		1.95544	1.3181		3.32938	0.429472
		0.392972	0.236433		1.1003	0.844429
		0.454377	0.426525		1.10805	1.18483
		9.01229	11.7967		1.75404	1.28915
		5.66743	5.07911		3.50396	2.43214
		5.78384	10.7099		2.98008	1.11674
		0.562861	1.08952		0.936608	0.876928
		9.13767	12.9698		1.97557	1.18302
		6.97616	9.13124		3.0216	1.81374
		3.68755	4.77117		2.6428	2.33079
		9.59199	11.5788		1.6638	1.77057
		0.694322	3.57679		1.35401	1.82545
		10.5673	12.1931		1.73126	0.928086
		3.14101	6.7667		2.20891	1.20993
		1.44656	1.95412		1.88091	1.33344
		85.0733	11.3296		11.5005	0.970726
		0.213518	1.40645		0.828182	1.51761
		0.400113	2.42539		1.04485	2.90718
		4.88563	13.8281		6.76286	3.09564
		67.288	62.467		2.6001	-0.0578245
		4.62423	5.64193		7.97829	4.72346
		4.65371	11.7757		6.60665	2.37563
		2.66983	6.44733		3.61389	2.03269
		32.7855	24.0417		-0.385888	2.03786
		2.21406	6.50014		3.4057	2.0219
		5.81693	9.47339		7.173	2.35512
		16.6686	15.951		8.9517	2.01773
		2.33307	4.78126		3.60124	2.07387
		4.4283	9.17023		7.35373	2.84729
		4.50684	4.20161		5.11314	1.7934
		3.11272	5.84403		5.06453	3.08299
		5.31375	5.39504		5.80786	4.52501
		7.98414	6.25583		3.90266	1.70303
		6.14433	10.6174		9.29382	3.62798
		9.06527	7.63983		4.31037	2.54785
		5.31204	12.0425		9.98134	4.16953
		2.1472	1.53409		4.55067	1.30626
		12.0824	9.33701		5.331	2.98288
		1.46151	1.96458		3.25048	2.34327
		5.53397	7.68372		9.9146	4.62394
		56.5694	41.0265		5.17597	2.22298
		4.12462	2.66169		3.99324	2.51405
		5.27119	2.30489		4.27417	2.60176
		4.92735	3.11944		3.88516	2.63558
		5.09305	5.25726		4.5259	3.50325
		21.1066	24.0236		1.63906	1.59535
		3.03793	4.57605		6.94103	5.18118
		5.49287	3.76767		4.80847	2.42551
		0.433035	0.360785		1.32083	0.960071
		1.91619	3.72095		4.04752	2.53563
		1.75053	1.41721		2.97569	1.91339
		2.95316	2.39189		3.80986	2.16756
		0.247974	0.131285		0.780058	0.596577
		1.94805	3.42102		2.85365	2.87269
		0.433361	1.35696		1.01377	1.66735
		0.00295132	0.0944296		0.0159484	0.0503926
		0	0.178786		0	0.0787365
		0.99932	3.00926		1.88389	2.88099
		0.19868	1.41131		0.340639	1.93171
		8.11358	1.13325		4.21858	1.70581
		0.311639	1.11973		0.603765	2.04238
		52.7009	68.0698		-0.427212	-2.03164
		8.35862	9.48011		4.71423	3.08397
		0.260494	2.54635		0.684262	2.60548
		1.0428	1.41814		1.89362	2.49365
		0.489265	0.840645		1.20752	1.6302
		3.50747	5.57131		3.23633	2.11405
		0.345817	0.576938		0.93649	1.23787
		1.51432	2.43828		2.61613	2.52169
		3.84429	6.76687		2.91951	2.11847
		0.0823739	0.216029		0.322287	0.430081
		3.8231	4.53935		5.04541	2.10908
		0	0.128173		0.00111535	0.0370621
		13.5382	27.4689		0.988199	0.803807
		3.7471	5.00574		4.19552	3.26704
		1.10266	5.48512		1.81519	2.33888
		4.41969	6.7651		2.06694	2.39858
		35.9531	31.5486		-0.874131	0.658223
		2.22499	3.08186		3.50003	3.08522
		14.0816	9.20977		4.45076	1.65895
		2.08649	1.87495		3.28628	1.59247
		43.9828	31.7105		-0.646318	0.746887
		0.348271	0.756952		0.839264	1.2126
		2.11784	1.23302		3.13214	1.44831
		1.6191	2.47135		2.48671	2.18079
		2.08889	4.65016		2.96594	3.22776
		6.71376	11.937		1.88267	1.63819
		1.63758	4.09877		2.31562	2.02801
		2.16527	5.82368		1.30615	0.598549
		0.184636	3.13342		0.226751	0.533167
		5.58477	11.336		2.87676	1.73681
		7.45096	8.79432		0.320355	0.400973
		0.538662	4.85597		0.331754	1.71971
		0.759536	1.77317		1.48791	1.22814
		5.64333	7.84626		2.00676	2.59688
		0.427161	6.80715		1.56383	4.30235
		0.312037	2.84375		1.0376	1.34705
		3.80113	4.93494		1.1205	0.628023
		9.67014	8.97458		5.75329	4.26084
		2.40065	2.03423		4.15583	4.56747
		7.19488	12.0697		7.52068	3.12994
		0.58287	3.02236		2.83567	4.10497
		0.7226	1.60151		1.09253	1.18198
		5.13206	25.3605		2.48174	-0.803657
		4.89023	15.3315		1.85204	1.2725
		7.86664	16.3998		2.15283	1.00304
		0.436499	3.17738		0.516536	2.09307
		7.19392	14.8411		1.95847	1.1508
		9.90487	23.9004		1.17623	-0.372033
		7.85307	12.3832		3.01652	1.1424
		0.609925	5.09651		1.23703	1.86545
		3.94224	14.0637		3.3023	2.0395
		17.6585	49.834		0.106062	-0.237658
		6.10412	11.7244		2.37116	1.97871
		15.0544	30.7835		-0.208832	-1.14278
		2.22397	9.87599		2.40117	1.65353
		1.46174	6.58355		2.92215	1.8536
		2.0893	10.3892		0.869483	0.968579
		1.07857	2.06899		1.67891	2.14893
		7.65117	10.6573		1.16247	0.601766
		0.869423	3.3855		2.25801	1.92696
		3.44661	4.78102		2.48377	1.62297
		0.0048957	0.543758		0.0141932	0.975173
		33.469	59.156		-0.145055	-0.676496
		23.3004	29.5727		3.81672	2.81872
		1.70835	2.81153		2.53655	2.79343
		15.1556	24.217		2.27389	2.04477
		2.75277	4.36846		3.58766	2.76216
		6.45831	11.0014		1.45223	0.921611
		3.40706	4.48173		3.38631	2.90727
		4.86059	13.4669		1.46149	0.711975
		3.75544	5.42821		0.994886	1.07796
		2.23736	7.383		2.5714	1.47767
		8.10821	6.23129		4.13901	2.88557
		0.0431876	0.257008		0.229315	0.650955
		24.9239	42.6611		2.8467	2.37132
		3.04659	9.55613		1.54094	1.29461
		2.30528	5.47554		2.20446	2.02942
		6.28308	8.8875		0.471205	0.719336
		0.998055	1.9402		0.989054	1.50133
		0.939868	7.32729		1.45855	1.52298
		4.06837	6.31796		3.84379	4.12564
		20.5831	45.6817		4.79276	5.46376
		5.47516	7.80997		3.42346	3.30679
		0.701679	1.28362		1.59986	1.93209
		3.30249	1.58423		2.75354	2.50614
		0.430216	1.49704		1.02453	2.14885
		0.0413573	0.0423744		0.216949	0.195133
		2.13739	1.60133		2.50588	1.92962
		0.00241246	0.00938316		0.064684	0.0360948
		15.9744	25.9392		2.74632	1.2812
		2.75282	2.37948		2.73888	2.56763
		13.754	35.8922		2.10326	1.10675
		4.7124	10.5544		1.55408	0.95782
		0.194683	1.28224		1.0422	1.53047
		38.2908	57.9332		-0.956556	-1.57374
		1.99139	7.33444		2.16274	4.03739
		1.35789	1.14591		1.36367	1.65908
		0.215979	0.454395		0.572992	0.931777
		2.32672	3.97353		1.1024	2.06194
		2.02155	5.62824		3.22068	4.14296
		2.58383	7.61931		2.19941	1.98867
		1.31906	2.13891		2.03976	2.57918
		13.6391	53.2276		2.95021	1.92038
		0.578017	1.23912		1.19789	1.74932
		0	0		0	0
		0.197793	0.748979		0.51574	1.27485
		9.28044	22.8552		3.54047	3.55813
		0.319967	0.464419		0.524478	0.946905
		41.6444	89.3248		7.23707	3.90138
		1.11998	0.941862		0.914779	1.27152
		5.6193	9.72935		2.96295	3.01547
		0.486381	1.34547		0.663378	2.09192
		2.1147	5.80486		1.20175	1.3336
		8.03015	18.3207		2.74573	1.88891
		0.359666	1.07486		0.832352	1.75232
		0.252763	1.24396		0.579017	1.79017
		25.6936	29.3819		2.55617	2.80861
		1.3705	7.65697		1.5941	1.49405
		0.469972	2.10354		0.719196	2.59242
		7.38522	6.60636		1.18272	1.48315
		0.827957	2.05532		0.624939	1.796
		0.495453	2.75625		1.06747	2.91099
		17.6576	36.8465		3.96273	4.97272
		5.1185	7.25317		2.60775	3.69007
		0.624115	4.64805		0.288003	1.15154
		2.79821	3.75707		1.13533	1.09388
		0.327945	10.8618		0.249032	2.46447
		5.94983	26.4249		2.39757	0.75021
		10.7613	24.6826		3.17272	2.15519
		1.20893	3.23026		1.21137	2.53992
		1.85368	4.56981		1.49641	2.32512
		0.891372	0.854254		1.68648	1.69278
		2.61339	2.60915		2.17518	2.17764
		1.8885	0.0602707		7.87238	0.185052
		3.97124	0.281419		2.28273	0.82379
		3.34954	2.53647		5.5883	4.38436
		6.15738	6.56007		4.04313	2.00029
		0.0725606	0.146603		0.160475	0.502435
		1.44015	0.399089		2.843	1.35266
		0.520043	0.453125		1.55573	1.29532
		1.84241	2.94753		2.30784	8.22592
		1.42094	0.0302792		2.194	0.18887
		2.83188	8.80546		0.90494	1.2953
		1.16752	4.4573		1.48636	1.9732
		0.592086	0.418245		1.46124	1.19074
		0.547553	1.43127		1.28161	1.86999
		4.01505	1.8939		1.87344	2.3441
		3.5477	7.05044		2.63439	1.41643
		4.16244	13.6956		3.11179	2.56375
		4.35302	6.78791		6.5968	6.89273
		7.16277	12.7907		1.50205	0.933794
		2.09476	6.91243		3.21169	3.55078
		4.32461	8.42119		3.74457	4.00169
		0.882376	5.60889		1.34327	1.37708
		0.260682	1.46212		0.691014	3.64942
		7.6566	6.52163		5.81362	3.42724
		8.53982	11.6053		3.73598	2.46871
		4.46576	4.73071		3.58159	3.24432
		0.223071	0.591989		0.810861	1.31264
		5.89654	0.14494		1.48075	0.643129
		4.6687	11.6261		2.57814	2.28207
		0.166681	0.821079		0.841161	1.69201
		1.57142	0.624181		1.23082	0.953971
		5.80773	0.379628		3.96309	0.97522
		1.89081	4.40873		3.66067	4.93693
		0.640077	1.69176		1.45843	1.27571
		5.5549	6.38449		3.02863	1.96027
		0.481589	0.146203		0.734322	0.610143
		2.80065	8.62737		1.62126	1.04429
		2.17752	1.28955		2.14187	1.11727
		3.29746	16.2352		2.27555	1.60761
		2.43537	6.20266		1.01696	0.23707
		1.24777	2.15844		1.22059	1.53332
		5.48931	8.16768		1.30213	1.04192
		0.665433	1.73045		2.12708	2.06487
		1.40942	2.61877		2.29714	1.98472
		0.107164	0.00531156		0.651102	0.140208
		0.305484	3.07722		2.00298	4.29528
		1.74204	2.11553		4.4155	4.05204
		1.25617	1.22174		6.62786	3.27971
		0.648353	0.0129194		3.24312	0.170979
		5.57635	1.35597		7.43504	3.38844
		0.755705	0.696787		1.68545	1.22914
		23.7557	15.7084		-1.83176	0.839043
		0.379825	1.40497		1.7442	3.99922
		13.7337	33.0885		3.32127	-0.0360595
		1.85165	2.81689		1.2625	2.30475
		1.61299	3.82544		2.13973	3.05702
		8.43689	0.492073		0.713771	0.787232
		3.55496	1.51227		1.8644	1.52983
		13.1769	15.9287		8.77948	2.25764
		4.76197	7.55723		2.88643	3.21625
		3.12069	0.287612		6.00974	0.516434
		1.05229	2.42888		0.838826	1.65474
		0.955833	0.117217		1.47253	0.101092
		1.28406	3.6838		1.70351	2.33516
		10.8586	16.4696		1.75583	0.482588
		13.0249	8.47545		0.287772	1.38674
		5.00146	7.08445		1.07579	2.79966
		0.44641	2.68045		0.600558	2.87296
		2.26349	8.37292		1.82204	3.24347
		5.29367	18.4579		1.35274	0.976928
		3.47037	7.75341		2.51088	3.45554
		2.80115	3.58773		2.76214	2.10534
		0.0723073	0.26458		0.0525809	1.00378
		0.463602	2.18715		0.79886	1.60645
		0.95776	1.99642		1.00263	1.61148
		0.0564197	0.0393421		0.164497	0.199302
		13.7867	14.9843		1.16763	1.16482
		0.144777	0.363735		0.369494	0.434684
		15.0152	26.1009		0.140574	-0.0518277
		0.799089	7.3263		1.22169	1.86254
		5.52353	5.59732		1.15566	1.4123
		9.6357	16.8446		1.57712	2.02239
		10.005	17.026		1.66307	0.787418
		23.9661	50.5573		-0.0209339	-0.124964
		0.655554	1.10835		1.38587	1.33215
		8.04671	17.2122		2.04299	1.37445
		5.20511	7.22447		3.61092	2.23773
		10.94	24.068		1.06925	0.782935
		0.255606	0.000799551		0.77625	0.00105359
		4.94553	3.83299		1.93893	1.11202
		7.60535	7.12155		1.51423	1.54985
		2.78658	8.68743		3.32713	1.86678
		5.86764	2.75971		4.62895	3.08211
		9.99306	16.9138		1.428	0.989871
		13.5521	9.34716		3.29172	1.95181
		3.84769	5.47116		3.80593	2.42701
		1.8263	3.6959		2.89869	3.06724
		0.705907	0.95414		1.16795	1.30165
		4.05515	6.05068		3.8669	2.89038
		6.07736	9.59425		4.11607	1.85831
		0.614376	4.38334		1.42895	1.70195
		3.96811	7.52988		2.70654	2.42614
		1.14319	2.71507		1.60128	2.0528
		3.19678	5.60349		3.89979	2.55064
		3.28861	4.01846		3.39244	2.27572
		3.12685	5.02037		2.58499	2.3355
		4.74387	13.7131		3.4063	2.23791
		4.08428	5.72027		3.69923	2.49702
		10.5198	13.7515		1.39189	1.28658
		2.33939	7.38407		3.06154	2.7125
		2.28921	3.26243		3.58775	2.48046
		3.96821	4.88695		3.31306	1.94811
		1.78138	3.83149		2.75905	3.10002
		3.60743	6.66731		1.22853	1.18234
		5.50359	8.41293		4.34176	3.79298
		7.70645	4.95163		1.72075	1.94426
		5.56511	4.07561		3.03023	2.94476
		3.61261	7.87966		1.56024	1.05588
		4.05413	15.276		4.54862	2.22896
		1.3684	1.48858		2.03226	1.58938
		8.45902	15.7072		8.59651	7.6713
		4.23602	6.19997		4.07794	2.12937
		2.76525	2.99339		3.45501	3.17037
		6.13266	13.3482		2.32751	1.26357
		2.9784	8.74201		2.61516	1.58907
		1.40706	3.81943		2.26796	2.82463
		9.0494	13.0252		3.2691	1.66188
		2.54193	6.78548		2.79061	3.70174
		4.89863	8.08565		2.70524	1.33851
		2.10585	4.17901		2.39594	2.14587
		19.3078	28.4165		-0.194204	0.680863
		4.66988	4.43399		2.83689	2.70782
		3.25885	9.05069		3.7691	2.82195
		2.04923	5.55612		2.84511	2.79484
		4.11431	7.85637		3.25943	2.70821
		4.66977	5.81846		3.26942	2.85864
		0.171712	10.8774		0.578021	6.05234
		7.27918	10.4218		2.86992	3.30873
		2.51251	4.79895		2.95763	2.52469
		8.23206	13.6162		3.20841	1.86954
		25.015	44.2143		2.38672	1.58342
		54.2172	77.4332		3.45922	3.65896
		4.28075	9.11721		2.65404	1.86635
		0.570194	3.81076		1.25515	2.27536
		13.1338	19.0397		1.33907	1.55513
		2.32615	6.70498		2.37903	2.88315
		1.38706	1.14329		1.60117	1.63978
		10.8019	11.654		3.44555	1.15345
		3.26331	6.0604		3.02988	2.31828
		5.43386	4.28502		1.6713	1.96457
		11.8852	21.4366		2.11282	1.65426
		3.27813	5.67972		2.27374	2.14144
		5.84924	5.27029		1.96508	1.86046
		1.81381	2.01162		2.46326	2.35225
		4.70979	8.11388		2.5161	2.74159
		2.49529	4.56356		2.61747	2.76282
		12.8095	19.7879		1.62488	1.62436
		0.711501	2.60943		0.985735	2.44137
		1.38143	2.99974		2.0085	2.00232
		2.58304	10.4675		2.43479	5.3684
		2.19744	11.3949		2.34152	5.73251
		0.558305	3.54337		1.04046	3.96479
		0.626095	1.60479		0.903504	1.83345
		1.47259	3.09457		2.38453	2.58298
		2.1354	1.83686		1.90793	1.79476
		0.538556	1.03002		0.902881	1.52654
		1.90224	3.22803		2.62093	2.87061
		0.425096	0.557163		0.578665	1.02274
		1.14337	11.4974		0.628931	2.06177
		36.5181	67.7352		2.37712	3.38212
		7.30129	7.69863		2.00914	2.43315
		1.91333	5.27986		2.18005	3.85897
		8.84702	7.16705		2.41091	2.39561
		0.507211	1.54048		0.678103	2.06311
		5.71262	3.07056		2.2812	3.22261
		0.263844	0.712604		0.859864	1.04159
		1.38614	0.130696		1.89249	0.485308
		0.185717	0.341494		0.530351	0.997756
		0.322928	1.25092		1.19307	1.72414
		7.61154	7.348		1.49233	2.15414
		13.5019	6.27787		2.20436	4.73682
		5.64345	15.4032		2.03698	2.17676
		0.591863	2.19373		0.860809	1.83424
		2.72284	1.74764		1.87581	1.98827
		3.10687	4.68467		2.36516	3.85249
		0.841504	5.0205		0.927984	3.01308
		0.956881	0.763033		0.796402	1.37996
		0.687511	0.269831		0.879678	0.653369
		3.28232	6.50879		2.32579	2.635
		7.77057	0.624094		2.40832	1.09921
		2.69782	4.18717		2.71298	2.73127
		22.2093	56.9409		2.13893	1.93462
		0.8536	1.35407		0.769781	1.82946
		5.83759	2.09619		1.79447	2.18258
		0.810684	0.606431		1.80839	1.33978
		20.9707	41.9801		1.10905	0.560561
		2.65796	3.96035		2.53844	3.63197
		1.96428	1.08805		1.85109	1.95889
		2.31426	1.70153		2.07069	2.59506
		0.341098	0.364423		0.609558	0.432983
		4.37813	6.76987		1.78199	1.91803
		0	0.0292618		0	0.0175273
		2.94015	1.48696		3.087	1.79762
		0.831064	1.2801		3.03957	1.88276
		16.0553	15.6075		0.199015	0.00779844
		10.9523	11.2031		0.836812	0.673301
		2.76792	2.56949		2.24448	2.00199
		1.36224	12.768		1.95902	1.01788
		2.82629	0.776674		2.11128	1.29017
		5.71325	9.20577		3.59757	2.98262
		6.72204	4.25362		1.10178	2.12126
		0.963668	0.863166		2.17837	1.77354
		3.38224	3.28135		4.13058	1.76249
		7.97239	5.29549		0.69091	1.93628
		12.4946	10.3845		0.801388	0.66385
		6.85567	6.06066		4.27152	2.85848
		3.97668	2.45699		2.75128	2.95699
		9.6239	12.6008		1.01799	1.19001
		5.26838	2.25603		3.07864	2.1302
		3.02382	5.53594		4.45751	4.07996
		2.10783	1.91398		2.00324	1.45038
		7.35001	7.8288		2.54859	1.2443
		7.92267	7.29487		2.49014	2.67378
		6.47383	8.29957		2.70771	3.1858
		3.97458	5.71503		3.89848	6.24516
		2.22161	3.65747		1.72906	2.45443
		3.57804	1.37454		3.2937	2.50712
		0.342895	1.29563		0.473016	1.61736
		5.70688	3.12447		10.9504	4.05693
		0.438087	0.505023		1.08165	0.916809
		0.407704	1.9156		1.20461	1.93008
		4.74782	6.90003		2.45511	1.37371
		0.232391	0.689982		0.962104	1.20839
		0.160484	0.0135045		0.235516	0.158394
		9.10924	6.3412		1.93907	1.78596
		10.5499	11.7549		3.96936	1.96055
		6.82075	10.0335		6.12176	8.28509
		0.252972	0.60956		1.04407	1.05948
		2.06682	2.68547		1.81246	1.80093
		4.43239	2.41421		3.24812	1.84124
		3.1032	7.18504		3.25777	3.14635
		7.47347	17.2552		5.85816	4.21026
		0.850089	1.12588		1.50793	1.50333
		11.571	10.7683		1.45213	0.919676
		3.94373	3.65698		4.09136	2.17389
		6.25388	5.87513		7.15959	2.82768
		0.920365	3.70039		1.06685	2.22782
		1.10849	2.71847		1.56232	1.8228
		9.57706	26.7685		3.57085	2.4783
		23.3366	13.0959		3.03533	1.73461
		1.06723	4.56414		1.85321	2.6916
		0.722662	1.75445		1.82422	1.61587
		2.98416	3.78345		2.84981	2.17086
		5.57838	3.8856		6.99269	4.14766
		0.159507	0.383752		0.377127	0.884381
		8.4283	5.58376		2.87234	2.01137
		0.149861	0.357429		0.13135	0.415631
		12.123	15.5282		3.60178	2.68324
		39.59	26.1291		1.03409	0.982318
		8.61675	2.67779		4.11	1.806
		3.12593	0.0997664		1.94278	0.50677
		0.0500218	0.804306		0.282882	1.13876
		0.59739	1.10204		1.446	1.66362
		10.9108	4.67748		2.36445	1.95911
		4.16552	5.13222		1.42022	0.902841
		0.110021	4.77726		0.379914	1.74685
		0.539684	3.10082		1.36534	3.72104
		7.67588	7.00289		1.48862	0.960529
		0.133476	0.739704		0.418339	1.71227
		0.155296	5.31858		0.510856	5.04252
		9.41867	15.1464		8.58171	5.03105
		3.32331	6.34036		3.87737	5.44837
		0.49004	0.995374		1.29023	2.28606
		1.44345	1.6451		1.80514	1.61127
		3.64363	9.30627		3.75062	2.99229
		27.9461	39.5882		3.13514	1.68172
		8.55653	9.02179		4.71233	4.18319
		9.96266	11.2708		5.48377	4.1582
		6.6821	6.13756		4.8715	2.71396
		4.46058	6.97338		4.56675	3.21735
		8.80804	12.4546		4.35187	2.36899
		4.50939	2.44939		3.49111	2.09025
		4.30771	7.21494		4.11378	2.77559
		38.5355	51.7163		4.88651	2.36372
		4.2199	7.08488		4.96169	2.85203
		18.7301	36.2498		2.77035	1.01187
		7.79344	11.4116		7.11458	6.98128
		5.07621	6.83387		3.50343	2.32144
		8.44836	12.3837		6.03684	3.58453
		4.08878	3.89072		3.88369	2.5285
		5.09463	5.27632		3.62214	2.18327
		2.83912	2.41359		2.76229	2.05985
		4.97795	6.96773		5.16292	2.93389
		4.21122	6.97243		4.48909	4.44821
		11.9256	19.6378		9.69197	8.30024
		4.9953	5.83492		3.31406	2.29363
		4.46586	1.36056		3.3757	1.6925
		5.49138	5.15035		5.298	3.72732
		6.51143	8.93392		4.41709	2.88331
		19.9584	21.4985		6.19266	3.01091
		10.689	12.9512		4.87837	2.33783
		5.71664	6.7566		4.03646	2.90132
		3.83021	8.38372		2.72467	2.77802
		4.81875	4.7532		3.04207	3.51152
		10.7425	6.71426		1.17513	1.60081
		27.9529	40.8904		2.04455	1.21931
		8.87187	7.29746		3.57802	2.82097
		7.61925	6.41803		3.20849	2.70556
		5.88986	6.8654		3.93571	2.91254
		5.92836	8.33908		4.36923	2.88379
		1.71643	18.5699		1.31409	3.19311
		6.63595	3.72434		5.37667	3.82182
		5.92778	7.67223		3.74959	1.80329
		9.97057	11.836		3.72401	2.31794
		38.4193	63.5211		4.59226	2.14665
		8.76556	10.06		3.48619	1.5731
		7.30858	11.1433		5.30528	3.54977
		6.704	8.95008		2.32934	1.13034
		1.95633	4.26285		2.69663	2.19418
		3.84269	6.46523		3.51253	3.04555
		7.50387	10.3891		3.60272	1.91927
		5.14387	8.04582		4.19627	2.77008
		6.83791	10.7056		4.13488	2.59576
		6.22758	10.9245		3.41066	2.93831
		6.90045	9.89916		2.91469	1.87972
		1.33668	3.05921		2.29257	2.65151
		2.36371	3.15108		2.57817	2.13375
		8.03236	9.74867		4.89908	2.92204
		4.70823	4.74197		3.56364	3.5654
		3.54662	4.50482		3.66829	3.0335
		10.6615	17.8814		4.5848	2.02555
		17.8622	22.5028		3.16955	1.74769
		5.1639	6.76287		3.32196	2.25679
		2.54412	3.14322		3.95551	2.97552
		4.09826	7.87864		3.28817	2.57527
		2.64222	1.86516		2.75466	1.96949
		2.16426	1.39278		2.34876	1.59215
		6.36368	11.2022		4.02809	3.32302
		2.00052	0.972459		2.41745	1.23927
		2.09428	3.59508		2.8915	2.78367
		0.626648	1.79505		1.40015	2.53496
		1.6253	1.53109		2.51263	1.92905
		12.0301	15.4654		1.12565	0.771857
		1.16322	2.80793		2.87636	2.5064
		5.42261	5.56947		5.73581	2.93227
		0.883964	1.22999		1.44534	1.80401
		1.52062	2.72791		2.1357	2.38013
		1.78448	2.38927		2.40455	2.48454
		0.383978	0.31306		0.905978	0.855617
		1.43641	4.03147		2.10562	2.94989
		0.574254	3.05735		1.05122	3.05762
		3.41927	10.576		5.19949	4.55982
		3.75691	1.8074		3.22772	1.96167
		1.73423	1.60823		2.31941	1.84556
		2.64473	2.61461		2.66048	2.0939
		2.67297	2.10188		2.92304	2.38249
		2.81813	3.06815		2.68989	2.29404
		0.153393	0.227905		0.794116	0.392908
		3.44585	1.04464		2.33968	1.41186
		9.40901	4.91868		2.88316	2.66954
		4.6682	7.85702		4.16423	3.33005
		2.75595	8.04589		3.51644	4.46933
		7.75383	11.3911		2.22461	1.7747
		2.57721	7.03991		2.85611	3.51728
		3.37293	1.85889		4.05492	2.17954
		1.92305	1.9567		2.57444	2.10026
		2.66194	3.89353		3.02215	2.9375
		4.07165	4.34231		3.14507	2.4545
		6.00907	8.9678		2.69935	1.34921
		1.11614	3.1938		1.54583	3.42799
		4.64423	6.35602		2.44823	1.64906
		1.28159	3.40337		1.78901	3.1801
		0.910812	1.75109		1.68167	2.02355
		28.9368	40.3795		2.68693	1.30956
		32.4152	41.6196		2.37337	1.54363
		2.15371	1.9975		2.84168	2.04411
		4.66269	1.11465		3.53229	1.43161
		0.785792	0.998743		1.14449	1.73001
		0.830674	0.285349		1.15715	0.77093
		1.5416	5.47212		2.03893	2.26323
		2.83481	4.92131		3.0167	2.68167
		0.233769	0.412152		0.802232	0.887924
		5.60143	0.980379		3.34861	1.45631
		0.0472917	0.0509437		0.244421	0.242806
		2.95103	2.47858		3.41265	2.32318
		1.25438	0.606289		2.11997	1.37763
		16.0119	19.9937		4.20631	2.23013
		0.950415	2.71864		1.88015	2.68962
		11.4252	26.0535		2.19081	1.11895
		4.26945	1.88307		3.52767	2.15389
		1.25047	1.23277		2.54038	1.16974
		4.54853	5.9545		2.39499	1.65533
		2.77882	4.08089		0.988099	0.417707
		48.5511	53.8038		0.312841	1.10631
		4.88616	5.45665		1.229	1.26531
		7.29998	6.67657		3.17151	3.29349
		0.939187	2.29211		1.7895	2.74221
		3.27197	4.70848		2.59955	2.73835
		22.1811	31.6035		-0.125657	-0.926057
		25.5671	45.4082		-0.427094	-1.68792
		3.08682	1.78162		1.14763	0.869325
		0.352364	1.00585		0.110151	0.927417
		0.123685	0.101749		0.207989	0.0265747
		4.3856	4.9574		2.81366	2.67499
		4.37529	3.52453		1.7117	2.19663
		2.63305	3.64126		1.47092	3.22007
		0.0454356	0.171528		0	0.33172
		8.65059	12.244		1.04397	0.877465
		4.79611	4.21988		1.19963	1.24091
		2.25985	3.59196		3.42205	3.48266
		3.27533	2.97679		4.70003	2.28581
		1.61711	5.31006		7.07498	3.77904
		3.91239	6.81429		0.680378	0.270411
		1.30706	2.80633		3.5465	2.81267
		0.738174	0.551617		1.10783	0.920391
		0.537374	0.722021		1.13204	1.01519
		3.62885	6.24319		5.24127	3.75524
		1.19216	1.65655		3.06603	2.1883
		7.27745	9.75262		3.67397	2.84515
		3.55188	3.76635		3.11292	3.53169
		2.62788	3.44699		4.2477	2.11096
		2.94996	1.60987		0.722499	1.02601
		3.36499	7.05864		1.29752	2.01821
		4.20529	5.79614		6.56564	3.35817
		4.88063	6.116		3.22523	3.60022
		2.13012	5.12282		3.32712	2.87098
		3.26541	4.88597		3.10893	1.98303
		1.97303	2.76277		2.93126	2.15687
		2.18766	2.47261		5.27869	2.36623
		5.64703	2.96725		3.51714	2.25975
		9.87297	11.9262		1.26748	0.861958
		1.00908	1.30363		4.02462	1.79182
		9.05718	11.8523		2.03232	0.434239
		8.51074	5.50682		3.66937	8.33028
		10.8503	11.64		1.44792	1.38089
		2.91554	1.99197		2.06489	1.47591
		9.5763	9.35034		1.06582	1.08434
		4.0492	5.27593		2.75204	4.52604
		1.87064	3.51331		2.14412	2.29577
		12.9066	10.8483		2.39108	1.94889
		4.1583	5.46653		0.474412	0.885635
		1.41183	2.52044		1.28719	1.80737
		0.595145	0.192961		0.628231	0.696685
		3.19307	5.04201		2.9157	2.97058
		4.64974	7.54468		2.54392	2.60539
		3.68054	2.33722		1.97949	1.82021
		14.4876	17.6675		0.547741	0.720096
		18.0138	19.0819		1.68223	1.70137
		4.03755	4.17889		2.89212	3.14624
		0.68808	0.362364		0.610179	0.625819
		3.92528	5.96678		1.38746	1.34318
		4.59276	5.07117		1.77182	1.91808
		6.29167	3.6315		2.26929	3.41959
		0.224141	0.472798		0.432052	1.13806
		3.24147	3.33338		3.4259	2.36144
		0.800524	0.777624		1.95191	1.20832
		1.55394	1.40599		1.16997	1.22436
		1.76364	0.629748		1.13596	1.31362
		2.21583	4.81978		1.20411	1.92794
		0.597852	0.205236		0.411637	0.514856
		0.714592	1.74147		1.13131	2.34456
		17.0035	18.8041		2.04617	2.09527
		0.586826	0.779864		0.905619	0.955697
		0.0558964	0.17952		0.165386	0.501586
		0.311033	0.304724		2.2379	0.516569
		2.05314	0.678652		1.43351	0.731886
		0.54207	0.523113		1.14686	1.03122
		20.1727	21.3333		2.34372	1.85568
		0.100177	0.209701		0.776864	0.553214
		14.3542	15.2399		2.6611	1.86881
		0.698045	0.605683		1.55889	0.976404
		22.9573	26.5381		1.80086	2.62654
		0.949953	1.00492		1.76648	1.27198
		0.646343	0.574675		1.05204	1.0379
		29.7109	33.1146		0.115187	0.953945
		0	0		0	0
		2.72872	3.71834		5.89998	6.8643
		1.23085	2.51558		1.018	1.1338
		1.52492	4.10892		1.63417	1.60657
		25.1903	27.2888		-0.490662	0.864726
		0.237273	0.310178		0.939499	0.280949
		32.4145	38.0638		2.82558	2.74193
		1.80462	1.76816		1.53738	2.06096
		2.38596	0.731279		2.37553	1.00551
		5.48206	4.73294		1.9642	1.94426
		0.257066	0.171356		0.852447	0.385471
		0.39801	0.606167		1.26084	0.85935
		1.80575	3.74628		1.94376	2.37498
		0.311899	0.428408		0.783158	1.12771
		3.50768	3.23521		0.731295	1.01986
		0.850058	0.815289		1.24326	0.857058
		0.898503	1.89235		2.04861	2.06342
		0.274727	0.170596		0.469965	0.359139
		4.24743	2.34029		1.11593	1.71973
		15.7322	13.819		3.758	4.25559
		1.4262	0.722035		1.97416	1.14668
		1.60643	0.467138		0.48448	0.76678
		0.599578	1.05994		1.269	2.05657
		1.6027	1.2905		0.96526	1.42004
		1.13906	1.45212		1.07047	1.31079
		1.99663	3.41597		1.96334	2.47625
		12.8282	15.17		3.82243	2.20098
		3.81352	4.64524		2.04842	2.38668
		5.7806	7.82649		2.13491	2.6996
		2.2294	3.56761		2.12499	2.49421
		1.36131	1.61739		1.59119	2.03856
		1.3322	2.33213		1.70608	2.29275
		6.68813	7.75747		2.38392	2.56775
		1.78879	2.91039		1.73224	2.41134
		6.31437	5.74939		1.89478	1.36858
		5.7704	6.89283		0.629973	2.21075
		7.43867	8.09113		1.66012	1.40125
		8.19979	11.0917		1.71778	1.93747
		0.0409052	0.159389		0.142911	0.279166
		5.85187	7.87724		1.79927	1.88917
		7.43086	10.019		1.65119	2.30124
		5.39179	10.8481		2.18702	2.69672
		4.57387	7.96862		2.01668	2.04291
		1.34184	1.39439		1.8913	1.94282
		12.3449	11.6796		2.35228	2.43057
		14.0402	15.3668		1.45987	1.04295
		13.2779	12.9403		1.99142	3.01042
		7.20771	4.06788		2.49809	2.19504
		38.6957	38.1885		12.296	6.56498
		8.62804	10.0268		1.55321	1.90112
		10.8595	16.0466		1.11254	1.35133
		4.77988	9.2804		1.94217	1.5988
		6.37502	8.47057		2.24044	2.60641
		4.81442	2.94137		1.96652	2.26017
		8.92818	9.37113		1.8969	2.52018
		27.5239	34.4063		0.0219119	0.853424
		18.9131	21.9259		0.616084	0.99725
		6.57072	7.78545		1.47491	2.01593
		15.153	15.9244		0.545108	0.904994
		12.6984	16.1291		1.58224	2.13801
		13.102	14.1526		1.85873	2.35632
		6.42316	10.0666		1.52474	2.21875
		3.69285	3.75779		2.22086	2.72316
		2.98438	6.32132		2.0859	2.20485
		36.1757	53.4105		-0.456833	0.38116
		1.04404	2.27046		1.61296	2.12697
		3.3558	5.19997		1.99671	2.19764
		5.43473	12.0416		1.87664	1.4278
		21.3519	23.823		1.08466	1.0687
		13.5475	17.4232		2.28721	0.990665
		2.03053	1.63181		2.71786	2.56415
		8.4959	19.3467		2.21113	2.27705
		7.59977	10.5837		2.97322	2.26813
		0.303653	1.2182		0.756624	1.91891
		0.0719366	0.246502		0.0897339	0.30571
		8.91391	10.3146		1.23293	0.848629
		14.4757	13.0086		3.38734	3.23399
		12.2415	12.2839		2.59835	3.27653
		8.61972	15.4356		1.39536	2.12774
		0.0938715	0.111933		0.248686	0.136385
		12.7028	19.0457		1.10242	1.21544
		8.01895	9.27668		6.2935	7.34803
		0.415669	0.431544		0.642423	0.582804
		0.55548	0.793613		1.02766	1.33913
		19.6625	12.2415		-0.24097	1.5747
		40.9351	53.5918		0.774092	1.68465
		9.1992	8.30816		1.91211	3.29214
		3.23471	1.85725		1.96922	1.96644
		6.22153	4.53917		1.3998	1.94185
		4.65006	9.56313		2.01377	2.6639
		1.9962	5.87488		2.99455	5.62571
		4.6668	4.41549		3.31715	2.34222
		1.76857	1.80843		2.27761	2.666
		0.0739885	0.207067		0.254755	0.524875
		2.5601	1.85164		1.91274	2.48428
		5.1185	5.76259		2.73181	3.06
		40.6051	35.207		-0.573624	0.297638
		5.55512	2.47206		4.62989	3.56591
		10.5408	17.9214		1.05029	0.909914
		16.8294	17.0487		5.65373	5.43821
		0.000994072	1.10329		0.00017602	1.66571
		9.01406	11.6255		4.26429	0.951782
		1.53267	1.34792		2.65547	1.62478
		0.319027	1.6226		0.878863	1.97129
		5.05083	15.0363		1.45919	1.48874
		14.7808	16.0405		-0.0879698	1.99515
		1.05116	3.3886		2.22069	5.09101
		0.216681	2.01823		0.253438	1.95685
		4.32355	5.84736		2.3189	1.94198
		0.273124	0.413013		0.669107	0.61791
		4.51897	4.6223		1.91199	2.17386
		0.530928	0.353765		1.14156	0.700023
		6.63789	12.2064		2.73965	3.3333
		1.21211	6.0741		1.91018	2.18361
		1.60728	1.90658		1.96096	2.24705
		17.6752	29.2711		13.7196	8.76217
		2.64373	2.64484		3.77413	2.04466
		2.91171	13.6017		2.36531	1.64392
		1.87197	4.33047		2.65933	2.81796
		3.16391	5.42219		1.3936	1.62682
		2.52237	7.2329		1.88236	2.86673
		14.9442	17.5869		1.23776	1.95346
		19.9616	24.4918		-0.559293	0.0209604
		15.7556	16.1584		0.0633987	0.526554
		3.4767	4.98091		1.09678	1.83057
		2.77077	5.43763		1.67217	2.29958
		6.50758	10.1463		0.999995	0.633976
		12.3202	11.7008		0.184133	1.12987
		18.7804	23.2228		-0.633541	0.128599
		5.5141	7.66951		0.644881	0.948545
		0.445202	0.183013		1.16322	0.265695
		27.2323	11.2404		0.148532	2.98249
		8.05488	6.05698		1.15841	1.86172
		5.44788	1.89745		1.16359	1.89427
		3.22411	9.29452		2.24966	2.07719
		5.23949	13.2841		3.9866	0.255399
		3.82515	11.5008		1.54986	0.825177
		5.5619	8.53557		1.42479	1.63271
		0.321616	6.18092		0.599323	1.59281
		4.59405	1.14804		3.68729	1.3788
		4.53563	8.97973		1.06937	0.954159
		0.630661	1.169		1.09789	1.93023
		5.87851	12.6787		1.28601	0.865254
		9.57211	13.2046		0.146649	0.909518
		5.68512	6.97271		1.46304	1.32215
		2.90583	5.18993		2.55801	1.13278
		3.70199	6.05592		1.5852	2.04803
		0.360221	2.29719		0.514261	0.993994
		3.6428	5.52063		1.63463	2.17347
		6.779	7.31206		0.542933	1.10168
		1.19247	1.47173		1.45087	1.80585
		40.678	41.9266		-2.52844	0.0833394
		4.81463	0.608827		14.8389	1.29762
		4.02532	4.12905		2.04654	2.50791
		0.886781	1.47327		1.01309	1.65925
		1.99118	4.50146		1.55075	2.48669
		0.606809	0.592086		0.932555	0.933084
		7.66332	9.80387		5.24362	7.36921
		12.241	16.9331		1.19839	1.99431
		3.03289	4.77682		2.87783	2.35882
		4.40788	6.15587		1.0322	1.56797
		6.20207	6.54966		2.1862	2.87796
		1.07211	1.61974		1.53747	1.3131
		0.254981	0.257149		0.756528	0.236859
		0.117498	3.94993		0.266371	4.23346
		0.188209	1.65644		0.359955	3.14574
		0.486366	1.9832		0.731727	4.03238
		1.48294	4.5667		2.37645	5.25487
		5.8183	17.1727		1.8156	3.77226
		0.842194	1.26855		1.39684	2.08843
		2.08612	3.0865		2.69894	2.55852
		1.59151	2.70641		2.24823	4.4217
		2.54932	4.42612		2.27103	1.89847
		2.76248	4.73751		2.35168	2.97928
		6.23232	5.27938		2.44811	3.40396
		50.6597	76.6913		2.81778	6.05518
		8.03371	11.6566		1.17341	1.94094
		0.349441	0.982729		0.688272	1.9566
		1.71087	2.95589		2.30027	2.56982
		0.0208941	0.265235		0.148224	0.421673
		0.00485562	0.880115		0.065481	1.02601
		0.00524916	0.505974		0.0259942	0.527159
		0.0481159	0.473643		0.330184	0.636487
		0.00010758	0.18008		0.00185504	0.161413
		0.250293	3.24595		0.856777	0.769206
		0	0.514004		0	0.48683
		0.00629945	0.270021		0.0811457	0.256505
		1.58219	15.607		2.98017	1.65851
		0.541014	6.14348		1.50314	1.09451
		0.211517	2.22929		0.995444	0.899039
		2.3441	3.63862		3.58268	0.989106
		7.93948	22.7953		1.52594	0.649084
		14.0088	27.3527		2.83515	0.843816
		2.7603	6.72686		3.02965	1.51206
		1.37633	2.1521		2.96957	1.78214
		7.24464	0.343703		4.56202	0.658453
		0.00740229	0.854502		0.0433169	1.29851
		0.0435281	0		0.119024	0.00816533
		0.371997	0.538194		1.10989	1.09242
		0.00966812	0.0428407		0.0131857	0.195975
		0.00130884	0.7903		0.0730651	1.86559
		0.00611033	0.211911		0.0221471	0.575429
		0	0.0194324		0	0.115328
		0.607839	1.13468		2.32415	2.26725
		0.024776	0.211535		0.144148	0.534416
		0.188376	0.0631033		0.799791	0.219628
		0.173483	0.512106		0.912831	1.08638
		0.226576	0.0845775		1.11058	0.255657
		1.93166	3.65429		2.14388	1.17666
		10.6791	6.86297		1.84956	1.71285
		13.0049	5.82622		1.97462	1.90265
		0.624917	0.441766		1.63573	0.781077
		0.0278868	0.0991812		0.0930056	0.3306
		0.0199951	0.15667		0.0392045	0.450349
		2.02478	0.876047		2.59837	1.15789
		4.39243	30.0908		4.75845	3.27914
		0.0322431	1.22282		0.184638	1.09126
		0.0270553	0.463248		0.202985	0.790882
		0.0990383	3.96931		0.350189	1.64801
		4.04104	10.3478		2.85161	1.59748
		0.496552	0.641631		0.670095	1.06715
		2.57502	3.12554		1.09124	2.10906
		29.6733	48.6363		3.83841	2.14518
		85.1777	43.283		2.49082	2.15946
		6.45207	2.90891		2.18869	1.47611
		30.8052	18.8606		4.39188	0.81823
		0.0271741	4.84446		0.0370046	2.1691
		24.3957	24.7295		6.63491	1.54433
		17.6433	10.9675		5.36187	0.696028
		6.72469	14.2196		2.83767	1.50061
		76.5274	102.584		16.3859	8.31995
		8.45558	6.0131		2.95376	3.42538
		19.8325	41.8159		2.95464	0.5558
		25.723	14.8092		9.02894	0.700608
		1.78258	1.24183		2.01232	1.26101
		28.1295	13.0708		5.06686	1.35775
		4.06534	5.22735		1.83029	1.10661
		0.0352759	6.07057		0	1.52084
		7.07919	15.0612		2.23975	3.40081
		2.58651	1.05637		2.17299	0.731356
		16.329	19.3353		3.34615	1.90369
		17.8958	8.65133		1.01123	0.544021
		41.8417	63.6886		-0.807023	0.457856
		11.2291	4.08405		0.969057	1.44126
		129.63	152.926		8.15536	0.896874
		0.250851	0.0494382		1.06878	0.199987
		109.927	81.346		-3.27652	0.827625
		14.5085	6.88845		4.34672	1.91529
		14.4516	3.72657		2.49968	1.428
		2.98398	0.787407		1.57795	1.0954
		73.0848	54.6738		0.582358	0.435877
		46.0626	68.411		-1.70977	5.36364
		71.7204	66.1074		2.30095	0.923095
		34.8109	40.3443		0.413794	1.21813
		6.79066	3.80218		0.34983	1.38894
		34.2091	21.1877		-3.81395	1.14955
		38.5642	31.7351		27.3162	3.55064
		10.9534	14.4495		4.31393	0.713311
		18.4714	46.2435		2.36781	2.84384
		28.7912	19.5572		1.40751	2.2834
		62.3626	69.4776		2.08203	3.31415
		97.7945	105.497		0.00754063	0.332413
		64.1063	80.2429		2.21027	0.495435
		68.9921	22.8643		2.80676	19.6447
		11.174	10.311		3.73517	11.9677
		18.9798	20.6743		2.42768	1.28196
		32.7421	29.5637		0.914036	0.337442
		51.9228	48.5662		1.67141	0.749989
		67.5123	43.5052		-0.118115	1.83626
		29.0009	16.1067		0.261274	1.07513
		65.2532	53.1359		0.214578	0.0653069
		5.70885	21.1736		1.80417	1.76622
		2.81514	8.82547		2.41573	1.88825
		19.1341	8.91436		-0.537542	0.652181
		6.71904	9.22151		1.2144	1.7366
		14.1522	15.9377		0.863888	1.78277
		0	0.123812		0	0.208149
		0.00429745	0.23944		0.0639086	0.395791
		6.29145	10.5068		2.24722	0.467407
		10.0091	19.6434		2.33974	0.331222
		7.42635	8.46723		6.94127	0.734172
		0.438466	3.06882		1.16299	1.12805
		1.01349	1.84132		1.85209	0.643914
		3.69574	6.11087		2.42281	0.670433
		0.00982409	0.00313477		0.0462682	0.00659994
		1.05279	1.9778		1.9841	0.729149
		0.156787	9.18581		0.335695	0.259991
		24.1765	41.8133		-1.37673	-0.0394903
		4.71313	12.1124		5.83031	0.547975
		3.38594	2.26783		3.51644	0.917835
		4.83193	13.2656		6.88236	0.281707
		4.88925	8.29014		9.2697	0.551387
		3.24798	3.82577		5.05073	0.52515
		2.92739	4.20927		3.9932	1.75447
		2.40935	2.11708		4.84457	0.86127
		20.9068	22.6251		-0.244182	0.0329408
		9.73491	16.279		2.77591	0.33018
		7.39503	22.409		2.76798	0.44178
		0.00093617	0.0472616		0.0476691	0.22579
		1.15852	5.09087		1.95058	0.674734
		1.1932	0.553513		2.17357	0.654194
		0.852691	0.0207954		2.23564	0.0968311
		0.12704	0.0439125		0.713675	0.16852
		2.95596	1.42819		3.17057	0.809732
		0.374178	5.25753		0.642694	1.20847
		2.89104	4.18881		4.33073	1.24762
		7.18293	23.5379		3.25771	0.319981
		5.15107	7.93005		3.55151	0.835108
		1.00108	0.266445		1.85689	0.494892
		0.00111521	0.53989		0	0.582352
		17.465	45.3063		4.77889	0.0822708
		0.632583	0.0266513		0.931223	0.0603578
		2.38015	5.90496		3.1639	0.915305
		0.49312	5.82468		2.28942	1.3749
		0.182004	0.582909		0.463113	0.768792
		0.621669	6.15923		2.13543	1.79341
		17.7468	9.13469		3.05927	0.36399
		1.41091	1.02415		2.01472	0.776314
		9.89364	14.5814		1.27628	0.387584
		1.98521	1.5052		4.14827	0.772645
		9.90494	32.5117		1.40353	0.286856
		33.8549	81.4328		18.8068	3.22191
		0.32757	4.25519		2.37523	1.09289
		3.74403	9.74119		6.14982	1.22891
		0.707104	7.37487		1.70331	0.764387
		6.88096	12.1772		2.61889	0.475427
		0.361187	0.766907		2.36673	0.682837
		0.880536	0.797548		2.46775	0.742773
		0.975601	9.59708		2.13175	1.25295
		1.7975	3.11852		1.46378	0.837324
		10.1203	40.1198		2.06426	0.187774
		1.30524	1.38721		4.66543	0.828575
		0.540777	1.98372		2.77323	0.977458
		6.62289	5.69739		5.52496	0.777076
		0.326505	0.144529		1.15847	0.35289
		8.46325	13.1416		3.11552	0.466228
		1.75444	8.31022		3.74085	0.379863
		10.3851	17.142		2.00411	0.39053
		0.857234	0.35408		2.05668	0.661867
		0.416078	12.5556		1.65096	1.47807
		1.92692	0.592497		3.09734	0.644119
		0.0510113	0.383278		0.0786661	0.576301
		1.48984	5.49275		3.518	0.682845
		3.94447	2.25286		3.08665	0.735495
		1.04478	1.33555		1.46984	0.826592
		0.295564	0.0505079		0.414789	0.166012
		2.35663	4.903		4.96444	0.72644
		4.7288	4.376		2.57771	0.79745
		29.7466	58.6656		2.12997	2.90664
		1.77352	4.29977		4.0379	0.861576
		2.16747	3.21566		2.28109	0.634093
		4.62045	14.487		3.02444	0.654053
		0.29053	0.809447		0.624417	0.599177
		9.26094	32.6441		1.55228	0.145083
		2.66671	6.51378		2.57647	0.457461
		0.632097	0.54309		1.38073	0.678934
		2.51187	2.17676		2.96835	0.956047
		0.183013	0.363692		0.134112	0.51942
		0.721947	0.168276		1.3959	0.337749
		1.45567	3.1418		1.76756	0.606253
		1.78146	1.75772		2.60082	0.852349
		0.13897	0.0743353		0.677511	0.298731
		7.26238	17.0203		3.60538	0.874157
		10.889	11.055		2.28129	1.71643
		7.33059	5.96147		0.680502	0.430645
		1.13043	3.98212		1.68841	0.760076
		1.41684	2.48128		1.66948	0.790572
		0.0868148	6.57217		0.241477	1.78343
		4.35339	5.87453		4.92663	2.78877
		5.34136	13.3169		2.38234	0.82752
		6.4013	10.1262		4.42703	0.378839
		0.0108224	0.807708		0.103458	1.0744
		6.57291	18.8292		2.2994	-0.439722
		1.55177	10.7474		3.25988	0.820924
		9.93265	12.2927		0.471381	0.359317
		4.62474	19.044		3.14158	0.421333
		18.9257	26.5213		0.945456	0.276619
		3.67458	5.61424		2.71723	0.518574
		12.2024	24.7453		-0.392087	-0.144148
		3.50247	4.98285		2.61844	0.611475
		9.13816	13.5599		2.72534	0.657483
		52.7063	70.7652		-0.837662	-0.278348
		1.56928	3.72256		1.37575	0.86591
		1.53023	5.50364		2.77097	0.588854
		8.7901	11.1692		2.36549	0.930544
		4.91672	5.73964		3.08763	1.54877
		0.0242863	0.22642		0.0555308	0.397292
		4.46056	8.79255		3.16357	1.33323
		5.38792	7.47935		2.35648	0.699825
		4.18201	14.4026		1.9261	0.495939
		3.79969	15.3377		2.052	0.564232
		2.41152	5.89492		2.48351	0.726608
		1.46628	4.08746		1.85871	1.04201
		10.606	21.3342		1.61293	0.361015
		3.15787	5.51163		1.88761	0.952525
		2.32296	7.68842		2.43923	0.575879
		5.77562	5.89973		2.72346	0.924093
		2.33901	6.41803		2.49401	1.71516
		3.21693	8.28166		2.88653	0.817039
		2.63436	7.80148		2.416	1.04694
		0.681103	1.94372		1.37057	1.14996
		1.23205	3.47172		2.33143	0.956048
		5.67552	1.95277		0.843566	0.919385
		4.00295	4.62881		2.36843	1.07595
		2.83273	7.57887		1.92776	1.04323
		2.89354	2.67124		2.82174	1.34366
		6.03803	7.20267		1.41845	0.368762
		0.133078	3.3945		0.448516	1.23435
		2.00976	9.72857		3.15407	1.10093
		13.2417	17.1537		0.171905	0.644813
		1.43037	2.86566		2.03403	0.955284
		1.21963	4.61957		1.76488	1.16532
		25.2148	24.244		-1.20365	0.0528519
		29.3422	50.8526		0.600558	0.0685029
		4.89897	13.5404		3.27464	1.73167
		2.10085	5.5666		1.7088	1.62518
		1.69689	12.753		1.84954	1.20813
		5.32306	4.4015		1.84155	1.0475
		10.8621	23.1938		0.968671	0.290626
		0.935891	6.03694		1.23401	1.1258
		1.80145	2.11744		1.85395	0.702348
		16.9784	20.2658		2.12016	1.22905
		5.00317	20.5407		3.00149	0.789752
		30.0253	67.8504		0.43588	0.119601
		2.27937	12.0404		1.93206	1.93924
		2.56276	7.02629		2.96935	0.751782
		0.27995	0.835736		0.710039	0.911794
		0.414104	4.92284		0.686575	1.73848
		0.0453186	1.75518		0.0699873	1.16915
		3.5533	4.626		2.98388	1.409
		0.685172	1.94645		0.876692	1.17272
		3.22716	2.29666		2.05708	1.26008
		0.643379	2.20913		1.06918	0.919631
		1.90235	3.46921		2.00902	1.69483
		0.220891	6.92073		0.39928	1.47606
		1.94257	2.27514		1.80009	1.26724
		0.297165	0.94064		0.500324	0.935948
		0.714639	7.62396		1.08489	2.06193
		0.443133	1.927		0.963337	1.04658
		1.64359	1.32363		3.04515	1.11553
		2.15657	5.8909		1.83117	1.17059
		4.09189	13.7418		6.48671	1.97229
		20.2481	57.1201		1.3092	2.68396
		2.83386	5.72986		1.93026	0.959864
		1.53345	4.21915		1.61378	1.37962
		1.7996	3.17562		1.77127	1.26271
		2.42684	1.91796		1.77366	1.1022
		2.11825	2.9032		2.28834	1.07012
		1.83418	10.245		1.50865	1.33225
		1.69664	2.59081		1.96446	1.25076
		0.68848	1.23542		1.26566	1.01125
		22.0538	48.0563		1.36515	0.231305
		0.46499	1.20231		0.84564	1.19054
		0.244381	0.962451		0.495134	1.07978
		0	0		0	0.000121169
		0	0		0	0
		0	0		0	0
		0	0		0	0
		0	0.0103076		0	0.00357677
		0.0822441	0.0394449		0.233825	1.77377
		0	0		0	0
		0	0		0	0.000516859
		3.84436	3.34345		3.54878	15.4632
		0.13408	0.00443483		0.314658	0.111111
		0.160943	5.14112		0.483711	2.5059
		2.87511	1.15421		1.61917	0.936402
		0.78335	1.81838		0.981262	1.05653
		2.39835	3.33616		1.87674	0.202376
		0.0181454	0.769091		0.00912846	2.87888
		2.29017	1.23465		2.04829	1.33618
		0	0.00360151		0	0.181956
		0.566008	0.248224		0.821663	1.09891
		0.00448776	0		0	0
		10.3345	10.0218		3.67359	1.49618
		1.44065	0.765191		1.21079	1.09915
		7.20078	10.3798		2.55643	6.10817
		5.14122	6.31661		3.15908	0.553232
		0.485113	0.461695		0.818773	0.408968
		0.0119799	0.0850068		0.0473123	0.573869
		14.8786	12.794		13.9687	-1.79939
		10.055	9.6998		-0.208507	1.83571
		0.459901	0.538913		0.813539	1.05248
		11.7103	10.7172		0.669235	1.9671
		19.1735	13.416		3.93338	5.81527
		5.88819	3.85491		4.67062	2.82543
		0.196727	0.058219		0.538035	0.16725
		8.12655	9.68948		3.96309	4.6284
		3.60496	2.7736		7.21502	2.03076
		0.00652965	0.0122972		0	0.0203185
		9.09236	2.03733		4.96238	3.42259
		1.54178	3.53419		1.69254	8.01873
		0.703098	0.622107		0.879405	2.07144
		5.96354	5.00397		3.72622	6.81538
		0.0329438	0.0867983		0	0.667058
		0.247917	0.165621		0.546747	0.703946
		9.00641	8.66343		5.62552	6.77516
		57.9656	27.2774		-8.9705	-1.05702
		0.235335	0.607416		0.255226	4.86116
		0.0378218	0.579853		0	0.117858
		2.77759	0.0828911		-0.237695	1.64463
		6.50274	5.741		4.23135	4.91069
		6.29155	2.14759		1.74251	4.24246
		72.6423	59.8411		1.44161	-1.60921
		0	0.00659556		0.204661	0.270877
		1.27917	1.99119		1.71972	0.758957
		83.8198	41.2461		3.24902	1.78276
		7.65446	2.60264		2.88817	2.87092
		3.46491	1.1577		0.141598	1.83596
		0.141486	0.0469298		0	0.120027
		0	0		0	0
		0	0		0	0.000121169
		0.0122294	0.00910875		0	0.298823
		1.67667	0.120525		0.556654	0.641449
		10.6925	11.2563		4.20826	1.08617
		0	0		0	0
		0	0		0	0
		0.557531	5.02191		0.796423	3.00529
		0	0		0	0
		10.5049	8.8247		2.38136	6.15809
		4.47886	0.872408		5.82302	0.56002
		1.99085	1.80468		2.26799	3.95583
		5.78038	4.50515		3.18799	-0.0081049
		5.37523	2.5329		0.0565953	1.62339
		9.28944	12.0319		2.3545	2.81504
		4.98243	2.77214		-0.112355	2.35976
		3.87636	2.8938		2.58623	3.98846
		4.94451	1.36707		-0.219767	7.59503
		3.52805	2.16719		0.855593	0.99932
		25.3375	9.40793		-2.02421	-1.31592
		2.41962	0.896942		1.32164	5.39426
		1.23438	1.00246		3.03971	6.86184
		4.1502	2.58637		2.57387	1.43549
		2.79144	0.370417		0.465334	3.7148
		7.05881	7.15519		1.56437	5.3584
		3.97238	1.58126		5.92377	3.71712
		5.38222	4.19071		1.41574	7.16624
		5.60877	3.87765		2.51736	2.04502
		4.85153	2.23674		3.12891	1.48952
		0.0224408	0.0266663		0	0.291863
		9.60895	7.91081		0.25384	3.00185
		3.48014	2.5296		1.73251	1.18618
		3.86665	0.90739		4.62624	6.50036
		7.2082	6.35014		1.72503	7.00067
		8.92962	5.98296		0.250592	2.93175
		7.43718	2.03658		0.532147	0.283075
		0.717412	0.541433		1.30257	1.719
		0.0721066	0.387536		0.279069	1.62732
		0.00677984	0.0590475		0	0.00387742
		0	0		0	0
		0.0242153	0.0205382		0	0.305232
		0	0		0	0
		0.0582037	0.0909828		0.400209	0.00557379
		10.2496	4.95561		2.23688	11.8509
		5.97953	2.88106		3.07628	8.33197
		1.75129	0.25218		2.16084	0.194054
		5.99512	2.32368		1.96827	0.854558
		23.6786	15.1895		-1.98245	0.38985
		16.8608	8.2358		2.14977	4.75382
		0.299309	0.126112		0.805357	0.633818
		9.28972	4.39333		0.910851	-0.341387
		30.0237	15.2311		-3.84535	0.518717
		0.253397	0.200354		0.676654	1.1999
		39.831	21.6882		2.77243	-2.00701
		37.0895	28.4639		-0.97958	0.966133
		10.1214	7.18367		-0.682647	2.51747
		10.0894	2.14408		5.59375	2.71808
		79.9209	56.4054		-2.32297	27.0478
		2.56915	1.5147		2.34269	4.7895
		0.0520636	0.0405536		0	0.00569496
		0.528635	1.08659		0.683816	6.19744
		12.8944	15.0335		3.00587	13.0636
		21.5009	13.4235		0.903235	4.36746
		0.0462308	0.126344		0	1.45558
		24.6817	11.8547		-1.36554	7.297
		0.153424	0.105915		0.621387	0.526148
		0.00360151	0		0	0
		0	0		0	0
		0	0		0	0
		25.9744	23.5682		-1.17804	3.51638
		1.00658	0.28046		0.447674	2.34255
		0.0730699	0.0577946		0.374458	0.170117
		17.993	8.43276		3.29851	0.553283
		0.106592	0.0723238		0.0848966	0.00325795
		1.35344	0.7125		0.152756	1.94289
		16.4116	5.00809		6.55386	0.492722
		0.95794	0.187881		1.62423	0.488658
		0.0270919	0.0292378		0.353057	0.230729
		2.13932	2.85671		5.19806	5.048
		2.96365	2.02429		1.8811	0.6499
		1.66367	1.07925		3.36542	1.99558
		0.053127	0.0363958		0.00912846	0.00254455
		6.24589	2.84539		0.10665	1.57098
		11.1472	2.15909		0.835731	3.14798
		3.79166	0.451393		1.40102	0.864922
		1.43278	0.0431452		2.69851	0.36119
		25.1495	11.0593		-0.491007	4.72419
		1.46474	0.527634		1.7895	0.506394
		1.36248	0.629618		1.65479	1.08833
		0.320578	0.940041		0.0273854	4.76827
		7.7212	5.36907		9.37274	6.17594
		3.19514	3.96898		1.38575	0.88093
		2.65306	0.512233		2.98564	2.20634
		4.50941	1.49274		7.99383	1.9382
		5.63375	11.6113		5.57511	8.36734
		5.629	3.40524		5.02464	2.04313
		0.118642	0.0887931		0.200862	0.00961023
		11.0837	7.13169		2.84496	3.17732
		0	0		0	0
		3.091	1.7141		1.93533	1.76768
		1.56675	3.4755		0.863941	4.14167
		4.15947	1.80906		1.55241	1.53239
		0.483746	1.23916		0.924157	1.23457
		20.6936	4.28742		5.62626	2.41141
		4.32669	0.755145		2.19429	0.585938
		5.55141	6.96922		3.02227	12.6125
		1.69431	3.40463		6.38314	4.74727
		0.150586	0.0934939		0.783288	0.256406
		0.00537283	0.000525373		0	0.000121169
		7.55153	17.871		1.89276	24.0216
		0.117065	0		0.0182569	0
		0.0140978	0.0746905		0.00912846	0.111105
		0	0.00493501		0	0.000121169
		5.8958	4.39131		3.41843	6.31221
		1.19637	1.04352		1.48681	1.16386
		1.95326	0.787511		2.02957	1.55239
		0.349353	0.239134		0.742199	0.0398811
		0.654397	0.595455		0.9766	0.548696
		18.8495	8.08361		1.6233	14.0517
		0.676966	0.334697		1.26399	1.05169
		1.11308	0.994249		0.054279	0.0863867
		2.45273	0.575721		2.68387	1.15654
		1.51617	0.715838		1.41408	4.54376
		9.72581	6.4885		4.08437	7.28954
		5.04419	3.10141		1.71333	10.4845
		0	0		0	0
		1.036	0.0672901		1.70158	0.89175
		2.43383	1.48759		1.36199	10.2972
		7.28986	9.66925		0.513535	3.82277
		0.136034	0.345645		0	1.31496
		0.452796	0.422828		0.0670727	1.21781
		0.562878	1.07577		0.264249	1.29712
		0.173794	0.604273		0.75776	1.31005
		7.45619	2.15279		5.22824	2.34029
		0.167905	0.142493		0.150947	0.466444
		0.144577	0.138598		0.257474	0.472607
		3.15825	1.96428		2.93203	2.45013
		10.4425	5.89256		1.92677	2.41614
		15.4978	20.1315		1.7341	1.40897
		7.35604	4.26882		2.30327	2.38839
		4.50195	6.89939		1.11497	0.456851
		22.5016	5.63297		2.53918	1.61409
		14.4998	29.4854		1.11575	1.00569
		8.24575	10.14		6.37763	2.47588
		3.7963	4.13398		3.59322	3.35992
		2.26413	1.97568		1.59761	1.13844
		0.78349	2.90487		1.61503	1.81401
		4.61501	6.84469		1.50835	0.586172
		4.07882	5.90199		2.83595	1.00665
		0.158421	4.07113		0.0502714	3.15398
		4.06701	4.17263		1.52875	1.09707
[truncated: 929 more rows]

## Sheet: Fig5
		5c - Cell-Pair Stability
		Baseline vs Control	Baseline vs Acute Ketamine	Baseline vs Late Ketamine	Late Ketamine vs Gain Change
Mean		0.698168	0.469956	0.493639	0.775676
Sessions	Females	0.6722	0.315535	0.34312	0.570552
		0.573772	0.405379	0.427146	0.734482
		0.676799	0.207044	0.263406	0.654569
		0.851601	0.622937	0.633211	0.830887
		0.842753	0.746016	0.60465	0.86598
		0.893576	0.447964	0.57283	0.792735
		0.740979	0.196352	0.156203	0.715831
		0.810934	0.527109	0.628089	0.789208
		0.82358	0.311929	0.590469	0.674982
		0.783844	0.767151	0.756949	0.605059
		0.791534	0.635939	0.559171	0.731211
		0.746929	0.639362	0.610131	0.643136
		0.83947	0.592221	0.609342	0.828897
		0.856172	0.824278	0.703935	0.893339
		0.538383	0.295069	0.283414	0.682839
		0.000640076	0.231662	0.0836552	0.927945
		0.429354	0.226264	0.240134	NaN
		0.780127	0.575731	0.589095	0.943146
		0.872176	0.651361	0.696746	0.871771
		0.506944	0.375202	0.392861	0.865108
		0.498659	0.169457	0.22577	0.714094
		0.674119	0.608881	0.655939	0.925093
		0.655625	0.498325	0.551282	0.86954
		0.63059	0.410794	0.539584	0.876624
	Males	0.688184	0.335152	0.56068	NaN
		0.598014	0.245979	0.206042	0.563235
		0.668877	0.805251	0.480502	0.589677
		0.786419	0.554623	0.617257	0.91187
		0.838441	0.401372	0.684966	0.76421
		0.874357	0.474352	0.542583	0.882908

## Sheet: Fig6
		6f - Correlation to baseline template
		Control	Ketamine
Mean		0.161106	0.0347841
Cells	Females	0.915265	0.812615
		-0.00864487	-0.180462
		0.707756	-0.119092
		0.883656	0.650084
		0.0777068	0.0225496
		0.474195	-0.0302909
		0.162324	0.174576
		0.160038	0.107534
		0.564223	0.139472
		0.0204787	0.0204527
		0.447341	0.209156
		0.791024	0.396885
		-0.0167524	-0.0154342
		0.633823	0.165711
		0.733866	-0.0864561
		0.074946	-0.0838579
		0.102691	0.0381457
		0.553776	0.0819195
		0.201753	0.00624575
		-0.0106725	0.138112
		0.635707	0.0925177
		0.700235	0.0431391
		0.257477	0.08479
		-0.0536611	-0.016111
		0.301086	0.0881155
		0.303734	-0.0871461
		0.0747982	0.121818
		0.722695	-0.0382758
		0.121176	-0.031654
		0.428563	0.0810873
		NaN	-0.197325
		0.261476	0.119746
		0.0545476	0.10006
		0.602741	0.00486374
		0.109929	-0.0483773
		0.341282	0.0048746
		-0.00403642	-0.0322598
		0.284324	-0.0165729
		0.716363	0.0900216
		0.360439	-0.00971648
		0.436142	0.0558363
		0.201964	0.0147938
		-0.0258212	0.0195842
		0.245895	-0.0083445
		0.0372788	0.00945337
		-0.0597122	0.0238098
		0.126705	-0.118233
		0.600179	0.137619
		0.307146	0.0241418
		0.544979	0.250224
		-0.0669294	-0.0676863
		0.179975	0.144498
		0.349789	0.0758998
		0.432317	-0.0420975
		0.0931813	0.0372194
		0.01141	0.0062183
		0.71547	0.28802
		-0.015926	0.008324
		0.095043	-0.0908699
		0.282345	0.0619104
		-0.0869726	0.0674343
		0.223628	-0.024168
		0.119097	-0.00212166
		0.842405	0.456674
		0.422881	-0.0965324
		0.363204	-0.0133419
		0.268495	-0.0199821
		0.176212	0.063524
		-0.000650911	-0.0568919
		0.0231594	-0.00883852
		0.0742876	-0.0376206
		0.00991995	0.0842592
		0.0133533	-0.0868127
		0.172968	0.117996
		0.130252	-0.0972372
		-0.0406424	-0.137892
		0.0549444	-0.118046
		0.125927	-0.0647378
		0.0490042	0.0676198
		0.293905	0.0444236
		0.0628232	-0.0152915
		0.137186	-0.00151953
		0.155851	0.0194611
		-0.0219944	-0.000860399
		0.554559	0.052867
		0.00548062	0.0116929
		-0.0475034	-0.0210417
		0.631259	0.178048
		0.0720489	0.117728
		0.708612	0.069337
		0.508557	-0.0221971
		0.298172	-0.133146
		0.309978	-0.0200884
		0.0146777	-0.0838653
		0.270274	0.207452
		0.0587954	0.00417853
		-0.217512	-0.0548952
		-0.0284475	-0.129641
		0.000672748	-0.0679671
		0.0950918	-0.0460233
		0.203308	-0.0119063
		-0.0102585	-0.0208945
		0.0274606	0.00335384
		NaN	0.0288902
		0.159825	-0.00417685
		0.0433101	-0.0529868
		-0.0320523	-0.0546564
		0.1193	-0.00248637
		NaN	0.0211777
		0.197386	0.00282058
		-0.0245739	0.0690196
		0.122239	-0.0751321
		0.562919	0.198248
		0.0182912	0.0622991
		0.642274	0.363398
		0.111005	0.282203
		NaN	NaN
		0.660501	0.0487166
		0.15616	0.142867
		NaN	NaN
		0.362393	0.0331842
		0.154019	-0.00227585
		0.0220809	-0.0893422
		0.690115	0.452912
		0.285581	0.442148
		-0.0682396	0.402481
		0.41432	-0.0249028
		0.120854	0.443259
		0.0378816	0.108581
		0.357667	0.327062
		0.183067	-0.00243407
		0.176215	-0.0365357
		0.0732561	-0.0487594
		0.374516	-0.135528
		0.193466	0.072858
		0.286627	-0.143399
		0.281259	0.0141347
		0.00143036	0.0244879
		0.31021	-0.00482323
		0.0421728	0.15964
		0.0557444	-0.0573518
		0.0161194	0.0327467
		0.159258	0.107403
		0.251753	0.0875613
		0.366674	0.0390478
		0.248707	-0.0432897
		0.249583	-0.146853
		0.270163	-0.0510424
		0.0682888	0.0214777
		0.120693	0.118246
		0.339657	0.00857341
		0.103559	0.153907
		0.139652	0.0241144
		0.0624365	-0.00444302
		0.451805	-0.0983493
		0.250155	0.280297
		0.176788	0.0716224
		0.0215596	-0.0596692
		-0.053712	-0.0805303
		0.0992293	-0.00436612
		-0.0137117	0.00571622
		0.0502168	-0.0472195
		0.270179	-0.0291487
		0.0818935	0.100464
		0.221841	0.0704562
		0.156048	0.105885
		0.339632	0.0688099
		0.237197	-0.0577457
		0.0558482	0.0142412
		0.107071	-0.109241
		0.0527248	-0.0486938
		0.0946659	0.0584765
		0.327387	0.0503933
		0.135278	0.018626
		0.219731	0.0401001
		0.284499	0.00705909
		-0.0621021	0.0816461
		0.162533	-0.028186
		0.245245	0.0139911
		0.136821	-0.018048
		0.317588	0.130548
		-0.0423413	-0.0767867
		0.24584	-0.0755853
		0.236361	-0.0513621
		0.185667	0.0731546
		-0.0309502	0.0149928
		0.040609	-0.0152234
		0.0165633	-0.0546591
		0.170068	-0.0647915
		0.155187	0.0421255
		0.118444	-0.0431636
		0.15272	0.0217645
		0.137597	0.0563459
		0.108205	0.106188
		0.153799	-0.00438281
		0.29365	-0.04239
		0.389164	0.126892
		0.257876	0.0272903
		0.0656588	-0.048613
		0.0983199	-0.0230196
		0.0955222	0.078787
		0.123115	-0.0658377
		NaN	NaN
		NaN	-0.0254465
		0.00640434	0.0851443
		0.0487433	0.0405385
		-0.111608	0.0481865
		-0.021354	0.0463709
		NaN	0.0495156
		NaN	NaN
		0.0410223	0.0157636
		0.118066	0.0630105
		0.207339	0.0298134
		0.361518	0.139418
		0.0156315	-0.115021
		0.230099	0.0488116
		0.101034	0.0383359
		0.195786	0.107633
		0.212073	0.190279
		0.322132	0.346745
		0.150128	0.0327949
		NaN	0.0712832
		0.0254527	0.0235451
		0.277897	0.040986
		0.164639	-0.0906183
		0.202421	0.00429718
		0.0204753	-0.0560963
		0.153041	0.0141711
		0.2424	-0.00938166
		0.092006	0.0131912
		0.104574	0.00373793
		0.140828	-0.00535853
		0.436623	0.034468
		0.0342441	-0.0475232
		0.0986977	-0.0531123
		NaN	NaN
		0.0613863	0.0122393
		0.634711	0.0737268
		0.468523	-0.0452459
		0.294273	-0.0186123
		0.220288	-0.0240133
		0.283955	-0.0170609
		0.462439	0.0684271
		0.00355369	0.0466915
		0.0522143	0.0183042
		-0.0345365	0.162439
		0.328601	-0.000165389
		0.526962	-0.107498
		0.307748	-0.0353179
		0.306907	0.126865
		0.237813	0.204468
		0.442289	-0.0453898
		0.0491056	0.0263175
		0.0732052	0.00550191
		-0.0147654	0.0501642
		0.494718	0.0974229
		0.191856	0.0861233
		0.578897	-0.13036
		0.342719	-0.0354459
		0.230944	-0.00342279
		0.249952	-0.0524719
		0.118202	-0.0187402
		0.161079	-0.00819198
		-0.0193523	-0.0571529
		0.0669288	-0.0238958
		0.101163	0.0762072
		0.220129	0.190693
		0.0894953	-0.0189651
		0.184109	-0.041333
		0.0843971	0.0232141
		0.044605	0.0402501
		0.172183	-0.0104672
		0.13592	-0.0270548
		0.0667725	0.103258
		0.0317649	0.0247404
		0.19399	0.0384557
		0.269506	0.0236825
		0.0272609	0.080876
		0.395358	0.013836
		0.262718	0.0241963
		0.281458	0.00468184
		0.0682824	0.030636
		0.0586067	0.024725
		0.097146	0.040631
		0.706208	0.238258
		0.408706	0.152473
		0.411488	0.177431
		0.0540797	0.0852976
		0.653128	0.26992
		0.682901	0.213485
		0.33036	0.136897
		0.205581	0.0250287
		0.431587	-0.0972186
		0.194924	0.112343
		0.0589957	0.188583
		0.235375	-0.020171
		0.783101	0.394079
		0.559065	0.291687
		0.235917	0.0901878
		0.443621	0.290681
		0.559751	0.307337
		0.458396	0.167796
		0.445086	0.120139
		0.0588912	0.0436447
		0.268897	0.151733
		0.544316	0.0928499
		0.0636546	-0.044193
		0.381298	0.0151564
		0.175076	0.0450631
		0.142629	0.0973829
		0.474812	0.206481
		0.444733	-0.040766
		0.292381	0.0172959
		0.179691	0.0999343
		0.0532019	-0.0377951
		0.18152	0.0159058
		0.000903596	-0.0097298
		NaN	NaN
		-0.0243394	0.110681
		0.0917596	-0.0441183
		NaN	NaN
		0.109478	0.0538226
		0.0696786	0.00462461
		0.161074	-0.00862672
		-0.0697626	-0.0142865
		0.1447	0.0208153
		0.274881	0.080417
		0.047304	-0.0240665
		-0.0616941	0.0103096
		NaN	NaN
		0.176822	0.105322
		0.508513	0.151079
		0.430505	0.0384506
		0.0327631	0.00211158
		0.276637	0.0202849
		0.488009	0.0474188
		0.326384	-0.00863512
		0.334524	0.106962
		0.390448	0.019902
		-0.0842607	0.058242
		0.33279	0.026287
		0.377674	-0.0049429
		0.256398	-0.0600495
		0.225635	0.00567955
		0.3861	0.0264614
		0.152859	0.0218356
		0.373586	-0.0248428
		0.305448	0.0490859
		0.345191	0.0187454
		0.288969	0.0707916
		0.403852	0.0739391
		-0.0503048	-0.03012
		0.17343	-0.0477928
		0.252855	-0.000544522
		0.309523	0.0237684
		0.101561	-0.101531
		0.268663	0.185285
		0.29959	-0.0188587
		0.245103	0.0325694
		0.130987	0.0828113
		NaN	NaN
		0.274012	0.0455806
		0.241785	-0.0095645
		0.078818	0.0746043
		0.381794	0.100003
		0.0121425	0.0253821
		0.22286	0.0605871
		0.0682352	0.00677164
		0.270929	0.0601021
		0.372419	-0.0770298
		0.101394	0.0806808
		0.342038	0.0408034
		0.298118	-0.0121375
		0.0559177	0.0978552
		0.156847	0.0352138
		0.196813	-0.104152
		0.218613	-0.00735361
		0.483582	0.0633345
		0.0455309	-0.0902391
		0.182267	-0.0845966
		0.0487623	-0.0421076
		0.0306803	0.0227097
		0.0130355	0.0310097
		0.19023	0.0595189
		0.0879829	-0.0348552
		NaN	NaN
		0.164638	-0.0135405
		0.247809	0.0767824
		0.0576179	-0.0312961
		0.0832517	0.108529
		NaN	NaN
		0.0571918	0.0692861
		0.0934249	0.0352443
		NaN	NaN
		0.097366	-0.0105622
		0.0276832	0.0556181
		0.082912	0.0590649
		0.214722	0.0677351
		-0.0656664	0.0344818
		0.392541	0.140258
		0.155214	-0.0215941
		0.354003	0.0963178
		0.037739	-0.00738467
		0.0342174	0.0447493
		NaN	NaN
		0.0864263	-0.0143701
		0.0802374	-0.0187458
		0.114943	-0.0205614
		-0.0339198	0.766294
		0.174548	-0.038609
		0.0324308	0.0158668
		0.00452038	0.0487623
		-0.0315664	-0.0625405
		0.0884939	-0.0540042
		0.100583	-0.00587551
		0.00509302	-0.0541095
		0.0767355	0.0189555
		-0.0356999	-0.0137211
		0.0359436	-0.0175776
		0.123212	-0.00084656
		0.100602	-0.00684095
		0.207139	-0.0210065
		0.333166	0.0787196
		-0.0313131	0.00686507
		-0.0173998	0.0108207
		-0.0163399	0.0074506
		0.0509459	0.0789378
		-0.00591484	0.02083
		NaN	NaN
		0.0684579	0.0292382
		0.154484	0.0261233
		-0.0254652	0.0206101
		0.0252762	0.0765789
		0.0597385	-0.0105736
		-0.0104345	-0.0132537
		NaN	NaN
		-0.0356999	-0.0362913
		-0.036248	-0.0384006
		-0.0349867	0.0113299
		NaN	NaN
		0.223123	-0.0319669
		0.0933164	0.0185662
		-0.0223877	NaN
		0.292933	-0.0506219
		0.353061	0.054569
		0.35917	-0.0241689
		NaN	NaN
		NaN	-0.0268868
		-0.0209049	0.036473
		-0.0134137	0.0551664
		0.168359	-0.021041
		NaN	0.0126066
		0.054396	0.0300176
		0.165301	0.0304603
		-0.0168159	-0.0353122
		0.0371435	-0.00162063
		-0.034792	0.0158344
		0.126328	-0.00302256
		0.0940438	0.0219067
		NaN	NaN
		0.0278849	-0.105877
		NaN	0.0551066
		NaN	NaN
		0.0738964	0.039493
		-0.0254046	0.0114402
		NaN	NaN
		NaN	NaN
		NaN	NaN
		NaN	NaN
		0.10381	0.0335475
		-0.161334	-0.00605697
		0.136709	-0.0695645
		0.040083	-0.0455749
		0.130082	0.0193221
		-0.0662794	-0.0453675
		0.0745361	0.00348902
		NaN	NaN
		-0.0740132	0.00082451
		0.133803	-0.0156506
		-0.0312953	-0.0816072
		0.043238	0.0389003
		0.118393	-0.00080412
		NaN	-0.0311382
		-0.0608483	-0.00990644
		0.115921	-0.03631
		0.215143	0.0965602
		0.202811	0.0278059
		0.0590812	0.0127269
		-0.00328247	0.0120275
		-0.085047	0.00461459
		-0.0223953	0.0618434
		0.179131	0.0516016
		0.0921974	0.00155683
		0.0287312	0.0074866
		0.119628	0.0250527
		-0.0579726	0.0357729
		-0.0313525	0.0595061
		-0.0387788	-0.0135296
		0.0679045	-0.0556729
		0.0119848	0.0123066
		0.0966124	0.0105963
		-0.0287547	0.0295649
		0.151178	0.0187296
		-0.0578164	0.0136024
		0.149948	-0.000248576
		0.0305478	-0.0124454
		0.143957	0.0244292
		-0.00755263	-0.052584
		0.0987585	0.04508
		-0.0994619	0.0436469
		0.134796	-0.0808292
		0.00817934	0.00655681
		-0.0128783	0.00634333
		0.120467	-0.0372437
		0.191506	-0.000336512
		NaN	NaN
		0.0740993	-0.0632664
		0.113917	0.0508127
		0.329048	0.0673352
		0.277468	0.0583921
		0.280415	-0.0179794
		0.491323	-0.096949
		0.219131	-0.112407
		0.595708	0.0407268
		0.631863	-0.0251416
		0.498852	-0.0530816
		0.580527	-0.0598515
		0.101073	0.0217236
		0.183452	-0.0818159
		0.258071	0.00660343
		0.0566311	-0.05198
		0.21552	0.189204
		0.49548	0.0896204
		0.118289	-0.0622851
		0.115754	-0.0385255
		0.253065	0.0209544
		0.113081	0.00510503
		0.253411	0.0316981
		0.42317	0.0333032
		0.472501	-0.0510747
		0.186018	-0.0124574
		0.175298	-0.0455398
		0.138965	0.0474835
		0.383441	0.0965744
		0.622677	-0.085015
		0.24731	0.0624078
		0.246563	-0.122591
		0.275102	-0.00717443
		0.264581	0.0649592
		0.446019	0.00393289
		0.246261	0.0919886
		0.211126	-0.0662312
		0.387739	0.0102769
		0.625164	-0.124856
		0.20151	-0.147821
		0.269647	0.101071
		0.360605	0.115015
		0.610077	0.0618107
		0.426509	0.0683943
		0.255794	0.0436604
		0.663036	-0.0534501
		0.307049	-0.0575506
		0.413839	0.0604228
		0.31805	-0.029449
		0.0851227	0.0222687
		0.499976	0.171721
		0.609731	-0.0772529
		0.527749	-0.141723
		0.400551	-0.0114698
		0.148932	-0.00438878
		-0.0214353	0.0358097
		-0.0939752	-0.0228235
		0.289753	0.0751851
		0.52571	-0.18983
		0.202967	-0.0620027
		0.0628411	0.00197263
		0.524707	-0.0938759
		0.446158	-0.0771613
		0.20188	0.012898
		0.367033	-0.00577581
		0.558749	0.0530928
		0.154843	-0.0557358
		0.242849	-0.0715433
		0.201913	-0.0549504
		0.467222	-0.000965567
		0.167309	0.00220963
		0.0811565	-0.0384766
		0.228276	0.0304383
		0.109695	-0.0160502
		0.160491	-0.0842975
		0.128406	0.0447562
		-0.00782614	-0.0427168
		0.219763	-0.00832821
		0.125751	-0.0956409
		0.403821	0.0809081
		0.238534	-0.103472
		0.0484426	-0.00748444
		0.10374	0.0389935
		0.0565812	0.0254973
		0.00899338	-0.0296896
		0.130109	0.097967
		0.185326	-0.0123687
		0.0867312	-0.00285041
		0.0466838	0.00545505
		0.032875	0.0837019
		0.20299	-0.0305541
		0.0382876	-0.11946
		0.288307	0.0167514
		0.0220907	0.0107796
		0.101675	-0.00778801
		0.0341021	0.0155318
		0.169814	-0.0288487
		0.263839	-0.0265325
		0.0988185	-0.0596326
		-0.00404222	-0.0553278
		0.166519	-0.0802142
		0.0575897	-0.0384406
		0.0967402	0.0617496
		0.0632323	-0.0223268
		0.000191519	-0.0629317
		-0.00464852	-0.0319716
		0.0948385	-0.07747
		0.155379	-0.00959646
		0.0524734	0.0334502
		0.165648	-0.0144249
		0.197396	-0.0706271
		0.314294	-0.0887865
		0.143345	-0.0686099
		0.0795381	0.00409189
		0.120868	0.196992
		0.261198	0.049428
		0.0571975	-0.0500913
		0.0712786	-0.0637142
		0.164661	0.127921
		0.199452	-0.0247131
		0.112417	-0.0784082
		0.107049	-0.0766498
		0.105549	-0.0453119
		-0.0523592	-0.0163832
		0.190554	-0.0420358
		0.0805548	-0.0116575
		0.0652325	0.00212034
		0.00830499	0.0420417
		0.0995333	-0.0575472
		0.19304	0.0285331
		0.00545943	0.00653264
		0.00150131	-0.0806866
		0.171749	0.0336287
		0.175712	0.00888434
		0.162688	-0.0320671
		0.0195275	0.0393386
		0.0611169	0.0205752
		0.260832	-0.0572102
		0.218638	-0.0140917
		0.0524072	0.0124394
		NaN	NaN
		0.141737	0.0749355
		0.190093	0.0655904
		0.173695	0.0301603
		0.298988	0.223504
		0.25354	0.0600117
		0.27428	0.339933
		0.368514	-0.0132197
		0.351603	0.180001
		0.472437	-0.00155645
		0.474928	0.0906478
		-0.0471764	-0.0126407
		0.299266	0.0699265
		0.0658009	0.0110678
		0.68494	0.220805
		0.346675	0.141397
		0.352095	0.123668
		0.337513	0.195107
		0.493237	0.0253816
		0.385678	0.157068
		0.187472	0.0321735
		0.426506	0.146163
		0.313515	0.0698236
		0.331358	0.142763
		0.43985	0.150592
		0.0654431	0.0136067
		0.658544	0.211985
		0.0829798	-0.0285661
		0.209925	0.126474
		0.340908	0.0384062
		0.130415	0.153341
		0.26223	0.143999
		0.200729	-0.0271389
		0.299557	-0.0301952
		0.825176	0.0481042
		0.15322	-0.00452514
		0.204391	0.0462537
		0.408571	-0.0440909
		0.224661	0.0484473
		0.219141	-0.00979486
		0.116997	0.0186806
		0.295442	0.000413845
		0.279375	-0.0499282
		0.343417	0.00231545
		0.211728	-0.000156659
		0.476718	0.0651788
		0.300551	0.0068802
		0.258042	0.0526767
		0.322177	0.0728442
		0.245949	-0.0881582
		0.166977	-0.00611012
		0.254863	-0.00890468
		0.306885	-0.016008
		0.124748	0.0033394
		0.216183	0.0484532
		0.130022	-0.0510843
		0.257441	0.0151417
		0.0358537	0.0144464
		0.053608	-0.0217784
		0.194893	0.0173763
		0.141097	0.0271189
		0.312671	-0.0686667
		0.117835	0.0491929
		0.226784	-0.0229271
		0.228569	0.05078
		0.226506	0.0204828
		0.117143	0.0348649
		0.0381853	0.0402295
		-0.0143916	0.0363305
		NaN	NaN
		NaN	NaN
		0.176403	-0.000116854
		NaN	NaN
		0.251557	-0.0183739
		0.0165777	-0.00994466
		0.527036	-0.0524263
		0.149474	-0.011315
		0.00017886	0.0316235
		0.0607494	-0.0163816
		0.0384404	0.0049653
		0.109144	0.0284822
		0.0137214	0.012932
		0.028825	-0.0501144
		-0.00267961	0.00688739
		-0.00253091	0.0262269
		-0.00280699	-0.00473472
		NaN	NaN
		0.183902	0.041397
		0.0439615	0.0312497
		-0.000318167	0.00492873
		0.119865	0.0162397
		0.234325	0.0574549
		0.0271406	-0.00475652
		0.254605	-0.042496
		0.00788865	0.00517463
		0.348871	0.111732
		0.0191487	-0.021327
		0.00227848	0.0110077
		0.0581453	-0.0275851
		0.00504528	-0.0296258
		0.139012	0.0598381
		0.303877	0.0233112
		0.105361	0.0538702
		-0.0565711	-0.0508665
		0.435724	0.121543
		0.138044	0.0467284
		0.0686158	0.0251109
		0.11394	0.00496764
		-0.12815	-0.143113
		0.44675	0.17278
		-0.0441524	0.0572384
		0.538988	0.280322
		0.18093	0.118877
		0.284245	0.146534
		0.171375	0.48577
		0.13324	0.092996
		-0.0288649	0.0411934
		0.412059	0.0373544
		0.388175	0.0797036
		0.585024	0.0154366
		0.000924866	-0.0365024
		-0.0248442	-0.028941
		0.126114	-0.0164547
		-0.0275024	0.00382304
		-0.0325434	0.0363135
		-0.279476	-0.0154179
		0.368384	-0.0104739
		-0.200515	0.0387953
		0.329137	0.0633342
		-0.0956522	0.0223433
		0.067126	-0.0182492
		0.129342	0.0338876
		-0.0963156	-0.0394503
		-0.0118373	0.139943
		0.437157	0.0203771
		0.677175	0.0322756
		NaN	NaN
		0.119589	0.0119164
		-0.149019	0.0354385
		0.100807	0.00299514
		0.0210901	-0.00332441
		0.402826	-0.0130103
		0.0196002	-0.0180764
		-0.556886	0.0321281
		-0.0897899	0.0259849
		-0.00714847	0.0591209
		0.0040879	0.0119426
		0.00253373	-0.0128578
		-0.131069	-0.0153831
		-0.0664343	-0.00445735
		0.0737684	0.0147454
		0.0493132	-0.0248997
		0.288081	-0.0143707
		-0.100259	0.0141503
		0.104695	-0.0600138
		-0.149586	-0.00957288
		-0.149919	0.0132843
		-0.121865	-0.0683792
		0.18702	0.0335453
		0.0353735	0.056454
		0.122291	0.0775776
		0.0129758	-0.0565811
		0.193747	0.0396968
		0.00880044	0.0809642
		0.0746926	-0.114655
		0.0109841	-0.0227081
		0.322512	0.0223233
		-0.127949	0.0246606
		-0.187663	-0.0204737
		0.34353	0.0614899
		-0.0900245	0.0390252
		0.177881	0.0104616
		-0.0755434	0.0122741
		0.128653	0.0318552
		0.387272	-0.00454911
		0.17695	0.0355415
		-0.0802966	-0.0700901
		-0.00981528	0.0426215
		0.0551148	0.0572529
		NaN	NaN
		-0.0574739	-0.0213316
		0.182814	0.00204774
		0.0949892	0.0233068
		-0.101503	-0.0307677
		-0.0324792	0.034927
		-0.107033	-0.0028544
		-0.122952	0.0823364
		-0.0507061	0.0447499
		0.0963588	0.0304675
		0.263654	0.0483665
		0.267881	-0.0073317
		0.131141	-0.0182525
		-0.0196247	-0.0102376
		-0.108992	0.00341801
		-0.123238	0.0616743
		-0.0898084	0.042004
		0.1343	0.0590946
		0.278167	-0.0240726
		-0.0146915	-0.0506822
		-0.20251	-0.00155849
		0.155282	-0.0035113
		-0.0464074	0.00171056
		-0.0255639	0.0373281
		-0.0613338	-0.0307951
		0.298099	0.0408415
		0.359022	0.025448
		0.0596484	0.0253852
		0.207432	-0.0195821
		0.47067	0.0681684
		0.106205	0.030511
		0.335699	-0.038375
		0.202934	0.0765669
		0.146945	0.0622284
		0.155264	-0.000955953
		0.432134	-0.0432613
		-0.0100684	-0.0137709
		0.715962	-0.0692257
		0.11853	0.071171
		0.233162	0.146805
		0.0632441	-0.00799727
		0.206572	0.066525
		0.188978	0.0463156
		0.0913885	-0.00117597
		0.207387	0.0132374
		0.405029	0.0143592
		0.167122	0.0456423
		0.35288	0.0467861
		-0.00763723	-0.0553062
		0.146694	0.167978
		0.241359	-0.0904251
		0.00894191	0.00233983
		0.344143	0.251018
		0.220929	-0.0530362
		0.789806	-0.0188707
		0.0181288	-0.0759473
		0.371974	0.0745424
		0.114081	-0.0680525
		0.082822	-0.00248228
		0.133623	-0.0135212
		0.346385	0.114406
		0.431462	0.300464
		0.484527	0.0229616
		0.421491	0.105515
		0.517957	0.224721
		0.180721	-0.00213833
		0.36813	0.0951452
		0.633398	0.431331
		0.180115	0.018276
		0.783926	0.328682
		0.288558	0.0558102
		0.165482	0.037361
		0.140592	0.122238
		0.537167	0.273927
		0.571746	0.243161
		0.707556	0.349985
		0.541354	0.324157
		0.660327	0.268329
		-0.0362399	-0.0787455
		0.319861	-0.00751945
		0.609686	0.41677
		0.508688	0.279611
		0.0953445	0.267818
		0.345077	-0.103302
		0.284026	0.107402
		0.14603	0.143736
		0.164629	-0.059417
		0.14365	0.0637982
		0.531175	0.250483
		0.565144	0.233067
		0.431403	-0.0352549
		0.0673194	0.0307041
		0.351797	0.113057
		0.389943	0.0792277
		0.0721369	0.0142997
		0.0206346	0.111413
		0.170668	0.075842
		0.518415	0.145836
		0.653764	0.232508
		0.235588	0.0658033
		0.046448	0.0334417
		0.207628	0.0134217
		0.170837	0.182062
		0.118501	0.0876459
		0.345204	-0.0509557
		-0.00866713	-0.0226981
		0.422155	0.0647656
		0.335235	0.284434
		0.1588	0.057625
		0.594104	0.170489
		0.574393	0.225603
		0.490605	0.293929
		0.204581	0.129252
		0.38995	0.0657869
		0.157391	-0.0222865
		0.328978	0.151991
		0.336142	0.35393
		0.419514	0.261257
		0.253451	0.138742
		0.320908	0.0470535
		0.575126	0.0325404
		0.468972	0.142292
		0.731202	0.233509
		0.327765	0.0786928
		0.255704	0.112349
		0.153346	0.100141
		0.168119	0.0388689
		0.226368	0.0929945
		0.0186097	-0.0415344
		0.230026	0.159716
		0.0787894	0.0589821
		0.266181	0.136999
		0.232552	0.124453
		-0.0500142	0.018228
		0.417481	0.144217
		0.335845	0.00694004
		0.351221	0.063046
		0.206788	-0.0206449
		NaN	NaN
		0.0562643	-0.105268
		0.0416033	-0.0127775
		0.120661	0.0361455
		0.290205	0.0904325
		0.103848	0.0246785
		0.0864523	-0.0595211
		0.0828377	0.0891538
		0.366301	0.338391
		0.214317	0.108249
		0.322078	0.0382701
		0.571331	0.149679
		0.189334	0.0958349
		0.0868521	-0.0719559
		0.261457	-0.0201121
		0.0351541	0.0546452
		0.225038	0.0763004
		0.204845	0.100668
		0.171163	0.143291
		0.0857866	-0.00236032
		0.392209	0.133489
		0.535911	0.0801782
		0.289107	0.1791
		0.219261	0.0692943
		0.192521	0.025512
		0.0472496	0.12547
		NaN	NaN
		0.362123	0.0447978
		0.223683	0.134816
		0.407795	0.081244
		0.227343	0.0709926
		0.175557	0.0615112
		0.371634	0.128124
		0.0773362	0.155537
		0.144138	0.224454
		0.169235	0.127631
		0.0611616	0.0351467
		0.356212	0.102493
		0.270546	-0.036278
		0.318874	0.0506508
		0.144623	0.00326722
		0.368511	-0.0688425
		0.327024	0.337793
		0.356852	0.208107
		0.201584	0.113913
		0.036345	-0.0482996
		-0.0436721	0.0489321
		-0.0117354	0.00730052
		0.12624	0.0898912
		0.0437609	0.03887
		0.208486	-0.066752
		0.0149555	-0.00466905
		0.0505946	-0.0349445
		0.267933	0.0704646
		0.186706	0.12442
		0.229021	0.102728
		0.26288	-0.0206751
		0.113344	0.0620686
		-0.013963	-0.0327142
		0.11223	0.075463
		0.0968974	0.0831885
		0.378722	0.0703227
		0.214921	0.118003
		0.204129	0.11381
		0.50425	0.022224
		0.099423	-0.0554785
		0.0073385	0.0691058
		-0.0228469	0.0728194
		0.0599367	0.0173044
		0.135883	0.0896601
		0.123075	-0.148299
		0.450375	0.310947
		0.0633881	0.0685509
		0.206227	-0.137638
		0.261513	0.116857
		0.193586	0.0976029
		0.00510653	0.041944
		-0.0181623	0.00819029
		0.158713	0.00437752
		0.214279	0.0823227
		0.251727	0.0732602
		0.255094	0.117261
		0.141917	0.147389
		0.171882	-0.0172216
		0.0769867	-0.0404328
		0.276659	0.0533998
		0.256636	0.0987354
		0.342471	0.225493
		0.0823864	-0.0392398
		0.148179	0.0194238
		0.0365541	-0.0209746
		-0.150794	0.374417
		0.0567945	-0.0552029
		-0.00189831	0.0640648
		0.171768	0.11163
		0.269656	0.265943
		0.0656138	0.111709
		0.115956	0.326789
		0.0416169	0.107217
		0.243521	0.125506
		0.109339	0.0490862
		0.0105465	0.0363725
		0.198941	0.0937811
		0.0885371	-0.0319542
		0.0489618	0.0331109
		0.180728	0.171398
		0.200468	-0.0288508
		0.0648691	-0.0547085
		0.0494364	0.0240943
		0.102813	0.0591709
		0.031346	0.0344845
		0.111934	0.000607548
		0.0559133	-0.0270665
		0.0757276	-0.0167353
		0.153555	0.0424708
		0.0193128	0.026017
		0.146529	0.0105783
		0.0645373	0.0884795
		0.100466	-0.0415816
		0.0259977	-0.0806235
		0.0581603	0.141992
		0.226691	0.00561018
		0.193823	0.0534024
		0.0780334	-0.0185268
		0.332677	0.24364
		0.74952	0.562982
		0.18081	0.0619222
		-0.018541	0.0795078
		0.151431	0.0558773
		0.254738	0.0723065
		0.152172	-0.0974275
		0.275493	0.0770789
		0.314308	0.105725
		0.18097	0.115534
		0.230454	-0.0488352
		0.268665	-0.0109351
		0.00398321	0.00345146
		-0.019985	0.00717998
		0.16741	0.146307
		0.384576	0.235498
		0.0246219	0.0152704
		0.39206	0.0315368
		0.183403	-0.0679595
		0.835278	0.756295
		0.111925	0.263015
		0.304359	0.279074
		-0.0513275	0.096053
		0.184503	0.0643628
		0.120668	0.193998
		0.772801	0.257112
		0.33327	0.232288
		0.218467	0.106746
		0.597374	0.492841
		0.544961	0.339159
		0.264646	0.186432
		0.0279177	0.0923893
		0.317111	0.388061
		0.134795	-0.06656
		0.217123	0.302361
		0.00624471	0.00348153
		0.289617	0.222237
		0.383085	0.341273
		0.537854	0.68518
		0.428939	0.234222
		0.236475	0.00222813
		0.43261	0.231996
		0.464924	0.0508572
		0.566803	0.33892
		0.484898	0.264793
		0.433036	0.111066
		0.359587	0.00566792
		0.234213	-0.0430783
		0.311427	0.0829685
		0.429015	0.158853
		0.350299	0.174372
		0.466392	0.228994
		0.47457	0.367032
		0.264419	0.108122
		0.402805	0.120585
		0.360213	-0.0415155
		0.414768	0.14708
		0.261727	0.21843
		0.313498	0.18813
		0.245595	0.115893
		0.178411	-0.082847
		0.332148	-0.210679
		0.413915	0.126522
		0.531807	0.159175
		0.137423	-0.263605
		0.287552	0.0724979
		0.271327	0.0686971
		0.274183	-0.0552097
		0.16696	0.0227082
		0.180567	0.0211526
		0.24795	0.0721462
		0.381374	0.232749
		0.370319	-0.0603357
		0.301694	0.0871547
		0.372651	0.255367
		0.274171	-0.108037
		-0.0224293	0.0498764
		0.253062	0.0787743
		0.197054	0.0582799
		0.396032	0.143958
		0.0522904	-0.00668746
		0.437439	0.256036
		0.487595	0.103378
		0.250306	0.0754683
		0.181164	0.166694
		0.107631	-0.0416835
		0.180532	0.0812672
		0.260925	0.0269151
		0.499204	0.243339
		0.174198	-0.0842249
		0.394212	0.305122
		0.0839656	0.018181
		0.307555	0.274193
		0.267418	0.174465
		0.165906	0.159244
		0.119999	0.113865
		0.306611	0.186172
		0.209487	0.0434891
		0.0550896	0.0786856
		0.396663	0.342938
		0.270264	0.174415
		0.188004	0.272262
		0.0554133	-0.0645772
		0.127536	0.0589437
		0.0866311	0.015401
		0.232516	0.200475
		0.0100327	0.0589259
		0.157295	0.0938475
		0.202286	0.0753871
		0.0222712	-0.0335939
		0.451393	0.0850602
		0.345017	0.0637432
		0.0833046	0.0656884
		0.106955	0.0957066
		0.0946244	0.132933
		0.168135	-0.205064
		0.120316	0.204934
		0.177181	0.130048
		0.316784	0.226593
		0.033437	-0.053748
		0.286974	0.130819
		0.0897312	-0.105465
		0.0343824	-0.056288
		0.0721567	-0.0810216
		0.0254869	-0.0278079
		0.218407	0.101305
		0.293352	0.221497
		0.212318	-0.0451587
		0.0884911	0.0843775
		0.268492	0.165553
		0.166102	0.0120798
		0.0824604	0.0771382
		0.0931448	0.205837
		0.089709	-0.03444
		0.0327471	-0.0349319
		0.140948	0.131525
		0.0522238	0.0452674
		0.0682624	0.119081
		0.134967	-0.0250269
		0.0428152	0.0624025
		0.0874845	0.0622053
		0.0594969	0.0419043
		0.372972	0.099416
		0.23782	-0.008463
		0.119228	0.0618124
		0.238861	0.179907
		0.165757	0.0795926
		-0.00122934	0.00490311
		0.347626	0.133905
		0.0573917	0.0137583
		0.361458	0.291042
		0.132299	0.0538965
		0.0425461	0.0419127
		0.105365	-0.125618
		0.00534427	0.0312963
		0.158133	0.0874233
		0.0583194	-0.0365797
		-0.0528651	-0.0188717
		0.0945782	-0.00758644
		-0.0502401	-0.0716716
		0.356886	-0.0469463
		0.0032866	0.12914
		NaN	NaN
		0.311773	-0.0645354
		-0.0209124	-0.037265
		-0.0282793	-0.110649
		0.147007	0.131034
		0.0318351	0.0153034
		NaN	-0.0335144
		0.428983	0.0926305
		0.242972	0.054638
		0.0314097	-0.0710123
		0.150263	0.116553
		NaN	NaN
		-0.0104143	-0.0463261
		NaN	NaN
		0.208299	0.117724
		-0.00603364	-0.0724461
		0.0065285	-0.0636106
		0.31168	0.210471
		0.179157	0.0554439
		0.0761563	0.0550143
		0.118125	-0.153212
		0.0966864	0.184105
		0.0154116	0.143262
		0.0405128	-0.0977926
		0.132316	-0.0986161
		0.00247458	-0.0551419
		0.102904	0.0954388
		0.0316992	0.143607
		0.205891	0.0835855
		0.0294353	0.0219655
		0.0924876	0.0196405
		0.0536705	0.0421491
		0.0966063	-0.0644344
		0.0181307	-0.0328112
		0.127167	0.0469203
		0.360647	0.115804
		0.0615823	-0.0199216
		0.474872	-0.0231225
		0.124432	0.0914357
		0.00439013	-0.0938539
		0.042485	-0.0817908
		0.0426439	0.0479411
		0.130196	-0.0521939
		0.172638	0.247107
		-0.00407894	0.171337
		0.13847	0.184133
		0.0188077	-0.156543
		0.0715185	-0.132025
		0.0544345	0.0123441
		-0.00266853	-0.075975
		0.0437284	-0.00773695
		0.11219	0.0569588
		0.0306889	-0.0534224
		0.0690853	-0.00260901
		0.132447	0.0946775
		0.040414	-0.00558143
		-0.0457352	-0.0303321
		0.150833	-0.0099576
		-0.0439283	0.0657959
		0.112362	0.0889103
		0.00255863	0.0973168
		-0.01193	0.0192612
		-0.00575672	0.0354317
		0.00907398	0.0617982
		0.11946	0.00164142
		0.0506887	0.117249
		0.0836475	0.154844
		0.103409	-0.114933
		0.07644	0.0939775
		0.0156503	-0.137845
		0.0495844	-0.0761695
		0.0997437	0.102469
		0.216581	-0.0539097
		0.198222	-0.131752
		-0.0010611	-0.0138438
		0.0591768	0.22759
		0.0155831	0.00852276
		0.0900826	0.184301
		0.0821829	0.0181855
		0.0179263	-0.0638903
		-0.017301	-0.0109702
		-0.0598605	-0.0206306
		0.0147414	-0.0269459
		0.0932647	0.00422461
		0.0899558	0.100694
		0.0382524	-0.0563274
		0.0354268	0.11837
		-0.0144613	0.00628708
		0.017196	-0.084904
		0.335605	0.130222
		0.0187011	0.0620789
		0.0209334	0.0164447
		-0.0284729	0.147997
		-0.00960554	0.0522441
		0.0666939	0.225958
		0.0406328	0.0888212
		0.0914091	-0.00700326
		-0.00915954	-0.0163393
		-0.0194778	0.047115
		0.0608963	0.0918599
		-0.00137025	0.0193375
		-0.00169465	0.0639023
		0.018778	-0.119756
		0.0631619	0.020334
		0.0557193	-0.0749534
		0.0962646	0.00342848
		0.121805	0.0352594
		0.0345112	0.0796034
		0.540261	0.608632
		0.204239	0.192951
		0.216162	0.357459
		0.0087488	0.0526415
		0.0979053	0.014175
		0.271927	0.204294
		0.0225819	0.0748616
		-0.00568561	-0.0216189
		0.3161	0.399822
		0.470921	0.331602
		0.525731	0.660144
		-0.0324592	-0.0193163
		-0.013555	0.12816
		-0.0257046	0.0402877
		0.150777	0.116897
		0.14999	0.167445
		-0.0387612	-0.0256356
		0.0649737	0.0474393
		0.135182	0.0619905
		0.102979	-0.043421
		0.10158	-0.0191068
		0.0997409	0.0265097
		0.165533	0.23394
		0.16432	0.161342
		0.0240486	-0.0390649
		0.302143	0.209626
		0.029162	-0.107552
		-0.0350485	0.129947
		0.199784	0.0417356
		0.181448	0.0820555
		0.0149321	0.0497404
		0.39078	0.546869
		0.330619	0.00604888
		0.0979678	0.0127294
		-0.015242	-0.00839631
		0.25179	0.291842
		0.226877	0.0880065
		0.149185	0.208467
		0.273505	0.0996894
		0.557229	0.567896
		0.219057	0.0603517
		0.103536	0.0408017
		0.395457	0.272766
		0.183084	0.316274
		0.0606881	0.017304
		-0.0522691	-0.015539
		0.149282	0.195903
		0.0907021	0.111089
		0.161872	0.0762975
		0.0482021	0.0272347
		0.251979	0.0739095
		0.104502	-0.0808956
		0.0654423	-0.0722449
		-0.122849	0.143088
		0.103778	0.168334
		-0.0128583	-0.00130069
		0.296459	0.249322
		0.0243225	0.0256759
		0.023115	0.0347586
		-0.0838113	-0.00139853
		0.0334997	0.109111
		0.0561988	-0.0273919
		-0.00889531	0.0163823
		-0.0613622	-0.102326
		-0.00525763	0.069703
		0.00499862	-0.0386472
		-0.104026	0.035374
		-0.0206514	-0.0530225
		0.0927393	0.0896406
		0.0488479	0.057691
		-0.0436363	0.0286161
		0.0551833	0.0122547
		0.0276014	0.0237933
		-0.00398303	-0.0104531
		0.0292355	0.00268994
		-0.0256699	0.0401759
		0.012752	0.0428022
		0.0663917	0.0155157
		0.010416	0.0357086
		0.100027	0.0768527
		0.00296347	0.008462
		0.0787838	0.0966756
		-0.00437165	-0.0155156
		-0.0309517	-0.00422236
		0.114458	0.0250536
		0.396934	NaN
		0.146484	0.168961
		0.00504448	-0.0140208
		0.0936805	0.0884667
		0.147192	0.0269685
		0.0177488	-0.0216947
		0.0608168	-0.0103954
		-0.0368533	-0.0313749
		0.0922453	0.0577235
		0.074825	0.01693
		0.0078649	0.0630877
		-0.00431504	-0.010758
		0.0422568	-0.0311001
		0.00699257	0.101974
		0.063806	-0.00413164
		0.0340985	0.0594603
		0.0381294	-0.0308826
		-0.0106293	-0.0104088
		0.0676273	-0.00950496
		0.112033	0.0917289
		0.00188149	-0.0512341
		0.0215362	-0.0364045
		0.0387395	-0.0275258
		-0.0133208	0.0350554
		0.0363196	-0.0252554
		0.518735	0.510089
		0.282005	0.102179
		0.0891582	0.0832786
		0.188842	-0.00866654
		0.220988	0.00155665
		0.214432	0.0604748
		0.172286	0.0978756
		0.261869	-0.0807646
		0.125907	0.0150332
		0.345404	0.0858079
		0.231659	0.0167905
		0.165594	0.126945
		0.421182	0.0508346
		-0.0393859	-0.00552928
		0.227304	0.0220235
		0.277689	0.0894778
		0.430336	0.2652
		0.0305377	0.13625
		0.147872	0.00829712
		0.343924	0.183351
		0.00061697	-0.06777
		0.235586	0.302448
		0.0555716	-0.0678957
		0.571392	-0.00877625
		0.25188	0.231047
		-0.00821044	0.114554
		0.0587751	0.0852535
		0.167677	0.0494957
		0.0647292	0.0191009
		0.11075	0.0468861
		0.153236	-0.0775286
		0.154762	0.0931881
		0.13385	0.125831
		0.0794699	0.0937084
		0.134203	0.0352672
		0.146666	0.210375
		0.191232	0.0525444
		0.145012	0.078934
		0.138081	0.0393119
		0.139127	0.0151622
		0.190783	-0.0380373
		0.092168	0.10081
		0.139372	0.0477066
		0.215868	0.0407659
		0.287032	0.135517
		0.0737113	-0.0119798
		0.0575426	-0.0845928
		0.254575	0.274218
		0.0646493	0.051034
		-0.00618118	-0.0514433
		0.00140148	0.0402026
		0.173144	0.111968
		0.0517647	-0.126745
		0.194745	0.104529
		-0.0579023	-0.0156499
		0.134952	0.107272
		0.47262	0.108233
		0.0626706	-0.0193916
		0.0889083	0.02772
		0.271587	0.0287292
		0.0749791	0.00168773
		0.618838	0.45711
		0.146955	0.146711
		-0.0102823	-0.103288
		0.253279	0.0129131
		0.402907	0.342372
		0.289918	0.0576626
		0.141831	0.183736
		0.00637607	-0.0344417
		0.0105098	-0.17974
		0.115558	0.132878
		0.104902	0.015038
		0.615635	0.210706
		0.0921286	0.008421
		0.0827311	0.101148
		-0.0356999	-0.0129375
		0.239793	0.0847857
		-0.000665658	0.0795193
		-0.00416134	0.0338421
		0.037899	-0.0773813
		0.182363	0.0849158
		-0.0514965	0.106245
		-0.0378938	-0.0452864
		0.0816425	-0.0350577
		0.017783	0.0928098
		0.0444623	0.00112245
		-0.0484094	-0.00814515
		0.108195	-0.0345931
		0.30474	0.0798484
		0.140923	0.0138173
		0.389312	-0.116955
		0.304687	0.0345495
		0.143137	-0.110555
		0.176291	-0.0297564
		0.00544504	0.0442616
		0.0199977	0.095537
		-0.0157187	-0.0197048
		0.214765	-0.0134468
		0.409785	0.0103295
		0.00609266	-0.0391874
		0.0794303	-0.0544785
		0.161215	0.045556
		-0.110084	0.0190775
		0.431271	-0.0650078
		0.178235	-0.0651525
		0.347398	-0.0269642
		0.161198	-0.0050708
		0.114798	0.0360388
		0.256764	0.0708704
		-0.0449848	-0.136032
		0.328445	0.02168
		-0.00540518	0.0700336
		0.051748	0.0489118
		0.0170799	-0.0512736
		0.176265	-0.00303093
		-0.0452562	0.0322019
		-0.0349464	0.0440258
		0.0132652	-0.101315
		0.0632735	-0.035273
		0.0125167	-0.0942907
		0.296259	0.11142
		0.146114	0.0552672
		0.11047	-0.0403396
		0.0199388	-0.020578
		0.1071	0.040332
		0.115408	0.0407014
		0.41032	-0.037118
		0.723964	0.019442
		-0.00306374	0.0633695
		0.106025	0.0312859
		0.0305245	0.0478628
		-0.0287675	-0.0890104
		0.10502	-0.11749
		0.232029	-0.101615
		0.217297	0.00814795
		0.0175529	-0.0548083
		0.0763149	-0.0585101
		-0.0389031	-0.0605313
		0.336259	-0.0813426
		0.192537	0.0879209
		-0.0160918	0.0118391
		-0.00162103	-0.0712124
		0.00374657	0.0590752
		0.00147356	-0.0633693
		0.0193571	-0.0779994
		0.0175751	-0.0342961
		-0.00475826	0.0322799
		0.165967	0.113581
		0.0204888	-0.0441977
		0.159833	0.0105474
		0.389434	-0.153651
		0.0759011	0.0841329
		0.233557	-0.00751582
		0.0799218	-0.0678618
		NaN	NaN
		NaN	NaN
		NaN	NaN
		-0.0402812	-0.0314478
		NaN	NaN
		-0.0529609	0.0703386
		NaN	NaN
		NaN	NaN
		NaN	NaN
		0.0265107	0.0691973
		0.000852687	-0.0521708
		0.0168448	-0.0414172
		0.189636	0.0913278
		0.119414	0.0651066
		-0.0559117	0.035562
		0.412173	-0.0620674
		0.031781	-0.0737496
		NaN	NaN
		NaN	NaN
		0.0368085	0.011203
		0.00130052	-0.0500913
		NaN	NaN
		NaN	NaN
		NaN	NaN
		-0.0222403	0.0464142
		-0.0356999	0.0267436
		NaN	NaN
		-0.0335451	0.0860985
		-0.00499499	0.0205706
		0.132363	-0.0102847
		0.117497	-0.00823412
		0.0324399	-0.036274
		-0.0189116	0.0118802
		0.303064	-0.0167649
		-0.0294215	-0.0234459
		0.0409275	-0.0114328
		0.0590619	-0.0156305
		-0.0249699	0.0215524
		0.0468054	-0.00460133
		NaN	NaN
		0.234085	0.0314853
		0.0597244	0.0347409
		0.0241922	0.0797282
		0.260197	0.037887
		0.0848391	0.0201579
		-0.00939834	-0.0099163
		-0.0537431	0.026707
		NaN	-0.0260568
		0.282231	0.00554112
		0.484438	-0.0466463
		0.350675	0.0413284
		0.425899	0.042534
		-0.000796441	0.028472
		0.227202	0.0332505
		0.487892	-0.0146826
		0.0847429	0.00191501
		0.229384	0.0333656
		0.0742187	-0.0585415
		NaN	NaN
		0.140779	0.0423917
		0.13288	-0.107431
		0.206907	-0.0195372
		0.0742196	-0.00729253
		-0.0290793	0.00674291
		0.026258	0.0547183
		0.174539	-0.0254516
		0.0247588	0.0161145
		0.0834214	-0.0286326
		0.0374617	-0.069555
		0.0959473	0.0213183
		0.0788861	0.0180273
		0.0190831	0.007185
		0.315479	-0.0351597
		0.195724	0.0403408
		0.0185631	0.0345748
		0.0890761	0.0260837
		0.250977	0.0227407
		0.220818	-0.0441408
		0.0945395	-0.0788941
		-0.0148855	-0.0542654
		0.0437124	0.0360713
		0.0377832	-0.0183672
		0.0714469	0.00376133
		0.0619753	0.0108193
		0.116108	0.0210324
		0.0197099	-0.0527131
		-0.016511	0.051131
		-0.00614428	-0.0105624
		0.0456207	0.016319
		0.133961	-0.0213742
		0.116521	-0.00813877
		0.0682776	0.0341231
		-0.00234668	-0.00897447
		0.108333	0.0271374
		0.0893402	0.0117529
		-0.0702694	0.031419
		0.0959843	-0.0875836
		NaN	-0.0315082
		NaN	NaN
		0.456847	0.409005
		0.357546	0.146929
		0.231914	-0.0556724
		0.0486346	-0.0561252
		-0.0223421	-0.00113299
		0.266552	0.181102
		-0.0357543	-0.0356999
		0.0412174	-0.00333714
		-0.0101806	-0.0957364
		0.366345	0.054789
		0.285024	0.0225049
		0.0945009	-0.0987648
		0.0538903	0.0378977
		0.369916	-0.0143331
		0.0484281	0.0915855
		0.580978	-0.0508902
		0.0144967	-0.0107564
		0.263729	-0.135654
		0.0949089	-0.106204
		0.164704	-0.2276
		NaN	NaN
		0.0381639	-0.0452988
		0.0112078	-0.0451478
		0.0219571	-0.018162
		-0.0328942	0.0220352
		0.0849094	0.0629858
		-0.00903733	0.0600389
		-0.00282244	0.178172
		0.362283	-0.0666082
		5.46831e-05	-0.0309162
		-0.00838014	0.00671277
		NaN	NaN
		0.220723	0.0999386
		-0.0239984	-0.0189154
		0.11743	-0.070409
		0.0546246	0.0269019
		0.029415	0.0150717
		-0.0488862	0.194795
		0.447767	0.146246
		0.00892446	-0.0998833
		0.337019	0.105318
		0.101935	0.115345
		0.126356	0.197267
		0.160396	-0.0170595
		0.153177	0.0494906
		0.0125362	0.0109419
		-0.0316978	-0.104798
		0.331156	-0.00680695
		0.061694	0.0671065
		-0.00228781	0.0117118
		0.0342719	-0.0474515
		0.17803	-0.0427011
		0.22338	0.0305401
		0.606267	-0.061153
		0.355576	0.128854
		0.0992747	0.053832
		0.0745623	0.0763154
		0.0549608	0.11765
		0.411984	0.0237709
		0.153202	0.110767
		0.293556	0.0352118
		0.0968147	0.0107743
		0.19146	0.0225464
		0.0708591	-0.000938835
		0.188803	0.000103109
		0.323615	0.0329537
		0.00168203	-0.0614658
		-0.0213708	-0.0622483
		0.03914	0.00203722
		0.017545	0.0101756
		0.131825	0.024207
		0.454676	-0.0476792
		-0.0291114	0.0582209
		0.0663249	-0.0436164
		0.100033	-0.110848
		0.173109	0.0276074
		0.141865	-0.000314721
		0.139682	0.0458136
		0.284546	0.113207
		-0.00495603	-0.0255428
		0.319907	0.0179515
		0.220232	-0.0983523
		0.326147	0.15645
		0.0802701	-0.0212112
		0.0619637	-0.00322331
		0.264348	0.279956
		0.878148	0.556591
		0.091587	0.0829955
		0.605777	0.0187824
		-0.0254846	-0.0575392
		0.547324	-0.129193
		0.507825	0.0234623
		NaN	NaN
		NaN	NaN
		0.388181	0.179382
		0.31342	0.00790589
		0.431505	-0.0503454
		0.49942	0.0410985
		0.0628885	-0.0177037
		0.532113	0.0222979
		0.292245	0.109158
		0.425866	-0.0986304
		0.461231	0.0352373
		0.271483	-0.0754578
		0.274885	-0.0562842
		0.50695	0.0601463
		0.547376	0.0127429
		0.504547	-0.00493094
		NaN	NaN
		0.487509	-0.023103
		0.443317	0.0588165
		0.222779	-0.0153923
		0.2166	-0.238757
		0.519725	0.0438049
		0.467003	0.0438322
		0.545473	-0.0196021
		0.195141	-0.238614
		0.290387	-0.0363994
		0.304033	0.0517952
		0.536968	-0.00552279
		0.193398	0.210245
		0.196451	-0.0782977
		0.210548	0.11928
		0.188729	-0.00334393
		0.486249	-0.0874271
		0.475156	0.302317
		0.29304	0.116297
		0.537381	0.0168663
		0.222688	0.0033329
		0.0684286	0.142267
		0.510043	-0.132613
		0.275875	0.0495459
		0.365548	0.0768969
		0.389187	-0.0500195
		0.35475	0.0796312
		0.363046	-0.00164388
		0.19793	-0.0881482
		0.0116889	-0.0213486
		0.457161	0.0391916
		0.313638	-0.0873712
		0.267904	0.0103445
		0.62069	-0.154848
		0.426621	0.0471566
		0.052065	-0.0834979
		0.416077	0.124045
		0.267101	0.0594709
		0.372148	0.00142508
		0.00220179	0.0406667
		0.107792	-0.0398712
		-0.0204159	-0.0956202
		0.101142	-0.0114648
		0.32703	0.06742
		0.192793	0.099776
		0.276702	-0.0396188
		-0.0411071	0.0866648
		0.313708	-0.144062
		0.159446	0.0219329
		0.270836	-0.0263234
		0.181334	0.1473
		0.0949973	0.0241175
		0.134307	-0.0622194
		0.141291	0.00400178
		0.337937	-0.0545586
		0.140903	0.000605837
		0.229277	-0.0307276
		0.153079	0.0065221
		0.201643	0.106853
		0.238446	-0.00131065
		0.276415	-0.061323
		0.177682	0.0358459
		0.19824	-0.128481
		0.169075	-0.0691184
		0.177605	-0.00933142
		0.18072	-0.111368
		0.212993	0.106819
		0.0704319	0.0546569
		NaN	NaN
		NaN	NaN
		NaN	NaN
		NaN	NaN
		NaN	NaN
		NaN	NaN
		NaN	NaN
		NaN	NaN
		0.0719753	0.0211332
		0.0266834	0.0285357
		NaN	NaN
		-0.0463263	-0.00550132
		NaN	NaN
		NaN	-0.0375031
		NaN	NaN
		NaN	NaN
		NaN	NaN
		0.0813432	-0.067367
		NaN	NaN
		0.0108845	0.00660699
		0.0485143	0.356244
		0.287883	-0.0190621
		NaN	NaN
		NaN	NaN
		NaN	NaN
		0.0726818	0.327605
		0.0358384	0.266877
		-0.0382447	0.0382952
		0.0962691	-0.240774
		0.00807374	0.0641473
		0.0853994	0.132756
		NaN	NaN
		0.454536	-0.137007
		NaN	NaN
		NaN	NaN
		0.0972475	-0.00306565
		0.423255	0.0874606
		NaN	NaN
		0.12822	-0.00990458
		0.117372	-0.0655066
		0.0600256	0.245571
		-0.0070964	0.175967
		0.0877271	-0.265961
		0.0302471	0.200496
		NaN	NaN
		0.524678	0.564996
		0.145629	-0.123155
		0.30313	-0.271946
		0.718938	0.521766
		-0.0656105	0.0197978
		0.108234	-0.178107
		0.105092	0.273598
		-0.0210711	-0.229153
		0.28408	0.0942438
		NaN	-0.0196729
		NaN	NaN
		NaN	NaN
		-0.0359528	-0.0268542
		0.547715	-0.233235
		0.196558	-0.258348
		NaN	NaN
		NaN	NaN
		NaN	NaN
		0.157444	NaN
		0.0462877	-0.268502
		NaN	NaN
		0.353587	-0.119186
		0.331263	-0.0203647
		-0.0862301	-0.113666
		0.317027	0.0556092
		0.246596	-0.0312744
		-0.103124	-0.268905
		0.160614	-0.469948
		0.245445	-0.0521514
		0.367108	-0.199122
		0.66105	-0.353657
		0.281402	-0.151485
		0.343093	0.346695
		0.399692	-0.0615606
		-0.126231	-0.181437
		0.437153	-0.302804
		0.000804433	-0.512833
		0.391552	-0.297587
		0.502542	0.283694
		0.284844	-0.00465784
		-0.0894253	-0.0701204
		0.359505	0.168882
		-0.0915244	0.264215
		0.243567	-0.543105
		0.0844072	0.122214
		0.176486	-0.326747
		0.0755034	0.037225
[truncated: 1,236 more rows]

## Sheet: Fig7
		7c - mean Ca2+ event rate
		bsl1	bsl2		bsl2	K		bsl2	p-bsl
Mean		0.259386	0.25807		0.262197	0.226115		0.26053	0.234502
Animals	Females	0.247396	0.232386		0.241171	0.213428		0.236606	0.226474
		0.276446	0.251027		0.255612	0.225501		0.253287	0.210597
		0.265563	0.257925		0.265433	0.217261		0.263325	0.233772
	Males	0.229852	0.251308		0.25932	0.151876		0.252062	0.243289
		0.266589	0.269767		0.268684	0.206419		0.269175	0.23537
		0.251672	0.240143		0.250018	0.262108		0.248875	0.22765
		0.27981	0.305623		0.300052	0.2664		0.301606	0.293196
		0.257761	0.25638		0.257283	0.265924		0.259306	0.205665
		7d - peak Ca2+ event rate
		bsl1	bsl2		bsl2	K		bsl2	p-bsl
Mean		1.4083	1.38219		1.39634	0.995848		1.39842	1.35823
Animals	Females	1.51811	1.40427		1.34591	1.05061		1.34585	1.31981
		1.36519	1.33289		1.39993	1.00682		1.41389	1.28924
		1.44077	1.48239		1.4929	0.847657		1.51972	1.43062
	Males	1.29227	1.34474		1.4574	0.922112		1.39345	1.48442
		1.32337	1.22121		1.33974	0.898785		1.20004	1.12833
		1.23898	1.26429		1.2941	1.02178		1.37266	1.33075
		1.60101	1.54649		1.41114	1.12172		1.4554	1.65511
		1.48673	1.46126		1.42964	1.0973		1.48635	1.22754
		7e - bits/sec
		bsl1	bsl2		bsl2	K		bsl2	p-bsl
Mean		0.625658	0.616995		0.682446	0.587872		0.630529	0.601393
Animals	Females	0.630696	0.602739		0.712586	0.631036		0.657107	0.645008
		0.645154	0.617304		0.633194	0.545159		0.634467	0.575688
		0.654968	0.649713		0.672979	0.5506		0.664087	0.628829
	Males	0.563425	0.587753		0.711053	0.502933		0.59842	0.607584
		0.594798	0.58768		0.657363	0.5397		0.584933	0.540963
		0.613184	0.605521		0.635335	0.601555		0.60258	0.565231
		0.631013	0.626228		0.721734	0.655368		0.647411	0.672276
		0.672028	0.659024		0.715327	0.676626		0.655228	0.575562
		7f - number of place cells
		bsl1	bsl2	K	p-bsl
Mean		301.375	317	81.5	311.125
Animals	Females	254	233	79	203
		223	271	59	216
		350	384	60	313
	Males	332	334	24	356
		398	436	89	363
		301	335	173	366
		242	231	99	302
		311	312	69	370
		7g - spatial correlation			7h - spatial correlation
		bsl2 vs bsl1	bsl2 vs K		bsl2 vs bsl1	bsl2 vs K
Mean		0.56352	0.304518		0.56352	0.553829
Animals	Females	0.430515	0.317694		0.430515	0.486051
		0.39721	0.29769		0.39721	0.356381
		0.626065	0.275537		0.626065	0.57509
	Males	0.670738	0.179443		0.670738	0.645451
		0.613652	0.278795		0.613652	0.610523
		0.591942	0.383331		0.591942	0.606162
		0.597585	0.430315		0.597585	0.594922
		0.580449	0.273335		0.580449	0.556055

## Sheet: SFig3
		S3c - Discrimination Index				S3d - Distance moved							S3f - Angular acceleration
		Saline	Ketamine			0mg/kg	10mg/kg	12.5mg/kg	15mg/kg	20mg/kg	25mg/kg		Saline	Ketamine
Mean		23.5138	-6.52539			12905.3	11784.1	9212.87	13425.9	14802.1	11874.1		1.95699	3.54793
Mice	Females	37.7309	10.8368		Females	12326.4	8752.83	5535.73	13299.2	20211.8			5.17228
		14.9351	4.55446			11070.3	9270.35	10151.7	15494.3	15959.3			0.563472
		28.3688	-24.6832			11968.6	8806.65	7997.91	11172.5	14628			2.61528
		60.9756	1.95049			13694.5	11844.9	12115.9	15452	15894.4			0.268135
		-0.862069	-16.8109			13441	6379.9	5934.87	1960.06				2.1101
		13.3197	-22.7753
		10.1286	1.25		Males	13589.5	11192.1	8988.31	21368.1	17615.2	15871.3		0.268135	2.80181
						17350	18750.5						1.76036	3.32254
						9668.26	16703.4	16235.3	17175.6	15208.6	7755.41		0.198187	4.4728
						11700.9	14944.7	2022.49	11349.1	16776.9	14486.4		2.1101	3.59456
						14244	11195.6	13933.6	13562.2	2122.24	9383.26		4.50389

## Sheet: SFig4
		S4d - Theta Power				S4e - Fast Gamma Power
		Baseline	Control	Ketamine		Baseline	Control	Ketamine
Mean		-0.00198517	-0.0112166	-0.211122		-0.000857651	0.0569103	1.08611
Sessions	Females	0.000503635	0.0200991	0.00974282		0.000651181	0.451387	5.12808
		0.000565684	-0.327928	-0.365383		0.00130395	0.0645825	3.05054
		0.0011779	0.0683036	-0.560834		0.000744115	-0.0120316	0.278223
		0.000222847	0.201948	-0.0799436		0.00034067	0.24696	0.11685
		-0.0413877	0.369908	0.22189		-0.0286916	0.778344	0.947422
		-0.000822989	0.205773	0.0504758		0.000284292	0.106795	5.41068
		0.000271139	-0.517873	0.347975		-0.00132799	-0.391895	0.0645046
		1.10612e-16	-0.167048	-0.504862		2.24097e-16	-0.057331	0.300405
		0.00120182	0.0704684	0.0584358		0.000908419	0.229499	0.700857
		0.00100324	-0.444986	0.0425896		-0.000571153	-0.510873	0.383919
		-0.00211757	0.0713942	-0.484724		-0.00255231	0.119267	-0.040037
		0.000104985	-0.138795	-0.356516		5.37137e-05	-0.0702474	-0.00367957
		7.91058e-05	-0.0232153	-0.262896		0.000361118	0.0442993	0.0658471
		0.000243595	0.0211491	0.0947172		0.000275685	-0.0260897	0.149201
		-0.000176472	-0.158514	-0.0302863		-0.000182272	-0.0229303	0.270918
		0.000501061	0.515012	-0.434014		0.000724637	0.511468	0.793728
		-0.00106625	0.51366	-0.575225		0.000221882	0.000637916	0.199608
		-8.45884e-17	0.0347649	-1.03304		8.24899e-16	-0.0193487	1.53611
		-0.000367895	-0.112326	-0.380118		3.43293e-05	0.0127396	5.7361
		-0.0190539	0.0928674	0.000668258		0.00170496	0.260445	-0.102347
		-2.11604e-16	-0.0641664	0.416162		-2.78426e-17	-0.110828	0.249775
		-0.00118282	-0.134833	-0.0142937		-0.00185329	-0.0675544	0.338036
		0.000608745	-0.21102	-0.193008		0.000596074	-0.146051	-0.0681759
		0.000489232	-0.117751	-0.23912		0.000378873	0.132098	0.26847
	Males	0.000770126	0.141575	-0.608943		0.000760085	0.0674432	0.797768
		-0.00017336	0.0595429	-1.08511		0.000441778	-0.018248	-0.278497
		0.000413371	-0.217791	-0.247497		0.00033706	-0.09246	-0.224469
		0.000190177	-0.051913	-0.140518		7.58684e-05	0.0683442	0.592609
		0.000309359	0.0198179	-0.0527098		-0.000269352	0.183132	3.42501
		-0.00186216	-0.0546209	0.0727244		-0.000480224	-0.0242451	2.49583

## Sheet: SFig6
		S6e - Delta transmission probabilty
		Control Excitatory Neurons	Ketamine Excitatory Neurons		Control Inhibitory Neurons	Ketamine Inhibitory Neurons
Mean		-0.00775041	0.00191937		-0.00668493	-0.00743428
Cell pairs	Females	0	-0.00013413	Females	-0.133614	-0.0652098
		-0.00249948	0.00525121		0.0314112	-0.0126311
		2.98191e-05	0.101945		-0.126182	-0.0601372
		0.00459275	0.000322664		0.00322132	0.00761898
		0.00124387	-0.00171103		-0.00262088	-0.00553679
		0.00376381	0.000771		2.98191e-05	0.101945
		-0.0967742	0.297877		-0.0967742	0.297877
		0.00189957	-0.000972866		-0.0214614	0.00823043
		0.00313033	-0.00203957		-0.0503398	0.0480936
		0.00267962	-0.00351968		-0.000977517	-0.00536454
		0.00416701	-0.00602591		0.0747179	-0.106452
		-0.0967742	0.274194		-0.000239654	-0.291629
		-0.0615836	-0.186467		0.0054921	0.000957057
		-0.0248519	-0.244124		-0.00518044	0.0021263
		0.016129	-0.187097		-0.00400423	0.0118425
		0.129032	-0.612903		-0.00361591	-0.000735413
		-0.00865188	-0.00040742		0.00744568	0.0101702
		8.93502e-06	-0.0272038		-0.00399937	0.00613491
		0.00305094	-0.012189		-0.0262555	0.0226914
		-0.00478166	-0.0119393		-0.0203215	-8.69553e-05
		0.00583453	-0.00339772		0.000207833	0.000901746
		-0.0164753	-0.011946		-0.000223593	-0.0136655
		-0.00634092	-0.0305027		-0.00292902	0.00337491
		-0.0054995	-0.00849684		-0.00162855	0.000909948
		-0.00471882	-0.0070238		-0.000765349	0.00012293
		-0.0329437	0.0080186		-0.00163667	-0.00118373
		-0.0475387	0.0356437		-0.00471342	-0.00360863
		-0.0648465	0.00295004		-0.0204853	-0.00781918
		-0.0322372	0.034031		-0.00754566	-0.00363459
		-0.0236423	-0.0111488		-0.00230742	-0.00235785
		-0.0575077	-0.22956		-0.000908364	-0.000488869
		0	-0.193548		9.69824e-05	-0.00584805
		-0.0220668	0.0285941		0.0090263	0.00826421
		0.0222617	0.0131445		0.0290125	-0.217444
		0.0176034	-0.027115		-0.00123338	-0.00226876
		0.00397422	0.110204		-0.000296155	-0.00119081
		-0.00371409	0.00636309		0.000188639	-0.00423995
		0.0533425	-0.204418		0.00128228	-0.00309008
		-0.019992	-0.216637		0.0215054	-0.870242
		-0.0226575	-0.838021		0.0297816	-0.0272607
		0.0245776	-0.836105		-0.00597924	0.00554806
		0.0510753	-0.873629		-0.00199893	-0.00296814
		0.0215054	-0.870242		0.00456778	-0.00946656
		0.0403226	-0.0302316		0.00375253	-0.00875357
		0.0441436	0.0828702		0.00467818	-0.00826461
		-0.0323108	-0.031664		0.00408044	-0.0175238
		-0.012876	-0.0140779		-0.000585145	0.000319784
		-0.00880701	-0.00422899		0.00125953	-0.00209262
		-0.0220314	-0.0191419		0.0247212	-0.0166784
		-0.0380183	-0.0104237		0.000364752	0.000211981
		-0.0213987	0.000991411		4.91912e-05	0.00180965
		-0.0643826	-0.229171		0.185093	-0.0403669
		-0.0156972	-0.0784888		-0.00049909	-0.00353289
		0.0975478	-0.126642		0.00503056	0.000633006
		0.185093	-0.0403669		0.00125307	-0.00626231
		-0.00262273	0.011077		-0.0048846	0.0131978
		0.00187251	0.0234595		0.00817401	-0.00487617
		-0.00515187	-0.00158947		-0.0121157	0.00132261
		0.00370053	-0.016798		0.00902253	-0.0106651
		-0.00460021	0.0254232		-0.00387881	0.00667353
		0.00987903	-0.00120116		-0.000760777	-0.0020556
		0.0457887	-0.0550259		-0.00308992	-0.0034378
		-0.0192962	0.0208705		-0.00113322	-0.00585674
		-0.00712444	0.0168125		-0.00176778	-0.00712796
		0.00143714	0.0202381		-0.00237858	0.00248676
		0.0021031	0.00583307		-0.00543158	-0.0154835
		-0.000521535	0.00241111		0.0043488	0.005039
		0.00362564	0.00382801		-0.00090486	0.0180636
		-0.00264287	-0.0024061		0.00539798	-0.0165153
		0.00754871	0.000569836		0.0279566	0.0370643
		-0.00309427	0.0085198		-0.120329	-0.138545
		0.00573494	0.00572935		-0.00464582	0.00232011
		-0.00791064	-0.0147168		-0.0121261	0.00490235
		0.021818	-0.319522		0.00373914	0.00255848
		-0.0700225	-0.287913		-0.00111999	0.00831849
		-0.112903	-0.102871		0.00428011	-0.0129874
		0.00306548	-0.00163639		-0.0033828	-0.0076967
		-0.000853667	-0.0015165		0.00444542	-0.00763047
		0.00227925	-0.00243197		0.00176526	0.0128422
		-0.00334234	-0.0067055		-0.00673004	-0.0173891
		-0.00302579	-0.0230803		0.00670336	0.0451741
		-0.00194004	-0.00509698		-0.000409667	-0.00308837
		-8.85638e-05	-0.000738151		-0.00473322	-0.0168272
		-0.00167261	0.0018786		0.00161052	-0.00438036
		-0.000818625	0.00611386		-0.00420712	0.0147847
		-0.00128331	0.00119864		0.00634123	-0.0165811
		0.00420538	0.0594414		0.00604208	0.00316957
		-0.00815147	0.0125084		-0.00791064	-0.0147168
		-0.000872062	0.0175028		-0.0013001	-0.00278861
		-0.00727352	0.0144202		0.000618394	-0.00298127
		-0.0135127	0.00826238		0.169355	-0.107197
		0.0439501	0.435078		-0.00142284	0.00233494
		-0.0197704	0.362056		0.000170549	-0.000422701
		0.033337	0.403454		-6.45195e-06	0.000403499
		-0.00605616	-0.00107018		5.52616e-06	-0.00170478
		0.0166621	0.00563751		0.00928434	0.000306142
		-0.007607	0.0765311		-0.00192508	0.00109598
		-0.0186521	0.00191741		-0.00260934	-0.00367903
		-0.00507419	0.00979578		0.00130486	0.00749333
		-0.000741464	0.0823568		0.00308822	-0.00663854
		-0.0197802	0.019863		0.00317918	-2.50916e-05
		-0.0015722	-0.00472204		-0.00853795	0.013823
		0.0222425	0.0208834		-0.0146936	-0.0087777
		0.00177167	-0.00570036		-0.00531062	0.0203157
		0.00753454	0.0133879		0.000670212	-0.00749869
		-0.00774843	0.00114416		0.0063225	-0.00287542
		0.0100278	0.00686046		0.00853038	0.00186244
		0.00241587	0.00809235		0.0045371	0.0254983
		-0.12197	-0.210679		-0.00286825	-0.00368414
		-0.102634	-0.21202		0.00313148	-0.000337804
		0.0347552	-0.199563		-0.00815818	-0.00692582
		-0.0364367	-0.18726		0.00607705	-0.018718
		-0.000153225	0.0480963		0.0116631	-0.0388603
		0.0531568	0.0663775		-0.0142758	-0.0608157
		-0.000901392	-0.00885814		-0.00566134	-0.0238776
		0.0129819	0.0328844		0.000267409	-0.00517798
		0.0116732	0.00900787		-0.00315805	-0.0297272
		0.00682048	0.0032217		0.00226107	0.00420837
		-0.00207894	0.00458648		-0.00310337	-0.00855199
		-0.00101826	0.0161525		-0.0101323	-0.00613569
		0.0239512	0.0275208		0.00799902	0.00466129
		-0.0062402	0.0144526		0.00575244	-0.0119951
		-0.0408712	0.0594689		-0.0028406	0.0109542
		0.00956823	-0.0688951		-0.00809277	-0.0023133
		-0.00187111	-0.0107316		0.0107355	0.00233172
		-0.0040225	-0.012776		-0.00815147	0.0125084
		0.00376248	0.00616137		0.0238269	-0.0392806
		0.00456499	0.00308903		0.00297179	0.0154757
		0.00104237	0.0034742		4.00566e-05	-0.00631269
		-0.00118129	0.007217		0.00641055	-0.011329
		-0.00111253	0.0235		-0.00578461	0.0125673
		0.00480914	0.00573774		0.00230517	-0.0207477
		0.00118539	0.000372311		0.00404951	-0.0215522
		0.00217673	0.00528341		-0.00218406	0.0195143
		0.00143169	0.00237977		0.00511219	-0.0140926
		0.022827	0.00526139		0.00157382	0.000403917
		-0.0325654	-0.016044		-0.00173434	0.00254701
		0.0120842	-0.00274677		-0.00147892	0.00289908
		-0.000240752	0.0140081		0.0249124	0.439042
		-0.0161394	0.0119485		0.015486	0.00510332
		0.0781875	-0.381817		-0.00605616	-0.00107018
		-0.0105592	-0.00108047		0.0320575	-0.00019607
		-0.00633409	0.00273492		-0.0159245	-0.00401032
		0.00169026	0.00449482		0.00322868	0.0227155
		-0.000578512	-0.00174311		-0.00446097	-0.0022127
		-0.00590258	-0.000627715		0.00809139	0.00484825
		0.00303467	0.0111398		-0.00582664	0.00468666
		-0.00481511	0.0156186		0.0247272	-0.00935839
		0.00125866	0.0089327		-0.00119103	-0.024358
		-0.000620544	0.000731192		9.15729e-05	0.00257277
		0.000218068	0.00144684		0.00300362	-0.0094469
		0.000540055	0.00901159		0.0024444	-0.00236953
		0.00171098	-0.00147954		0.000143355	-0.00925071
		0.0120789	0.0221724		0.00316325	-0.00813128
		-0.000542153	0.0154202		-0.00419007	0.00644047
		-0.00486947	0.0140859		-0.00923289	-0.00875035
		0.000399984	0.00421844		0.0132592	0.0194675
		-0.00910876	0.01984		0.0205971	0.00712658
		-0.0128935	0.0141952		0.051658	-0.0108382
		-0.0216467	0.013862		0.0468118	-0.0282493
		-0.0343055	-0.0167721		0.010285	-0.00447974
		-0.00958324	0.0127938		0.0068819	-0.00117115
		-0.0289088	-0.00342941		0.00601209	-0.00426065
		0.000353059	0.00261833		0.00178516	0.00830061
		0.0106008	-0.0196037		-0.00395883	0.00917171
		-0.132181	0.0526562		0.00950395	0.00674744
		0.110676	-0.11889		0.000716379	-0.00642948
		-0.00820688	0.0122975		0.00132329	-0.00474867
		-0.0156673	-0.0112373		0.00324036	-0.00373692
		-0.00331875	0.00285997		0.00384321	0.00150932
		0.0158016	0.023053		-0.0216535	0.0138875
		-0.0171566	0.0283091		0.00772863	-0.0129257
		-0.0187715	0.0488631		0.0347552	-0.199563
		0.00548643	0.0421691		0.00654335	-0.0103497
		-0.012008	0.0201593		-0.000452756	-0.0127808
		0.000599597	0.00968627		0.00229523	-0.00208753
		-0.00598525	-0.0078806		0.00151419	-0.00182816
		-0.00465628	0.0124674		0.0609016	-0.00339747
		0.00754651	-0.0137998		-0.00122174	0.000558904
		0.00887017	-0.00623101		-0.00448392	-0.00513139
		0.00790234	-0.0136558		0.000310487	-0.00779783
		-0.249337	0.0340817		-0.000504113	0.00616048
		-0.00275162	0.00242861		-0.00237961	-0.00485269
		-0.00920214	-0.00592749		0.00506629	0.00630494
		0.00342846	-0.0198991		-0.00364656	-0.00168372
		-0.0348233	0.00241004		-0.00153294	-0.00466871
		0.00631059	-0.0150698		0.0249479	-0.0299684
		0.00759345	-0.00306967		0.0118629	0.0073628
		-0.017877	-0.00411962		-0.00944002	-0.0107414
		-0.00729592	-0.00957515		-0.00132893	-0.0103217
		0.0149425	-0.00593741		0.00439828	0.0220738
		-0.00671614	-0.012477		-0.0027554	-0.00186945
		-0.000181261	-0.00465302		-0.000201168	0.000329664
		0.00288639	0.000374294		0.00348897	0.0066787
		0.0107361	-0.00671667		0.0013338	-0.00316582
		0.0146768	-0.00773092		0.0584687	-0.460389
		0.0205488	-0.0198219		0.00152482	-0.000110308
		0.0678104	0.0069595		-0.00631694	-0.000340029
		0.00219135	-0.00194542		0.000760988	-0.00151719
		-0.0112447	-0.00847175		-0.00475299	-0.00307685
		-0.0170027	-0.0166116		0.00734983	0.00104456
		0.00829143	-0.000271855		-0.00197416	-0.00347366
		-0.0885698	-0.0137678		0.0251195	-0.0194935
		-0.00134167	-0.0122608		0.00146342	0.00683252
		-0.00478514	0.00155662		-0.00346194	-0.0157403
		0.000294034	-0.0157504		-0.0370819	0.0177156
		-0.00149716	-0.000811264		0.0235564	-0.0374552
		9.29037e-05	-0.00845752		0.0910404	-0.403468
		-0.00171611	-0.00958178		0.000269801	0.00199385
		-0.00778958	-0.00664069		-0.00478255	0.00359993
		0.000878026	-0.00675989		0.032206	0.00278209
		-0.00228777	-0.00635941		0.00544812	0.00163615
		-0.00176513	-0.00525394		-0.0124783	0.00506147
		-0.00202969	-0.00584597		0.00292711	0.0147798
		0.00255035	-0.00708633		-0.00058194	-0.0133507
		0.031878	-0.00827841		0.00360553	-0.000307321
		-0.00757531	-0.00742136		-0.0073065	0.00508018
		0.00789953	-0.0137974		-0.00589302	0.00355996
		-0.00575943	-0.00725643		-0.000159342	-0.0238161
		-0.0320037	-0.00715991		-0.00347999	-0.0106657
		-0.00240082	-0.00696645		0.00721947	-0.00226823
		0.0109828	-0.019261		0.00229496	-0.0188814
		0.00358248	0.0332896		-0.0164391	-0.0334976
		-0.0125946	0.00519209		-0.00398309	0.00739221
		-0.00388711	0.00886076		-0.00858314	0.0110332
		-0.00992638	-0.00909534		0.00687963	-0.000636652
		0.00435139	0.00155241		0.00907549	-0.0115629
		0.00677403	-0.0267648		0.00310272	0.002096
		0.0123081	0.0339721		-0.00542032	0.0113928
		-0.000292645	0.0187632		-0.00334548	-0.0105595
		-0.0165137	-0.0058155		-0.027944	-0.0200692
		0.00385353	-0.000941461		0.29373	0.0225377
		0.00116864	0.0196907		0.00149386	0.0197275
		-0.0227365	0.00540366		0.00102064	-0.014839
		0.00573455	-0.00176635		-0.0296592	-0.0108022
		0.00826657	-0.0186411		-0.0291169	-0.0126044
		-0.0023175	0.0254824		-0.0214898	-0.0227652
		-0.000537791	0.0046497		-0.0268819	-0.0104674
		-0.0124514	0.109793		-0.0471149	0.0369938
		0.0039617	0.0117186		0.0050683	-0.00265201
		-0.00651329	-0.00295403		0.129209	0.267436
		0.00438963	0.025097		0.0467469	-0.0056293
		-0.0081271	0.0091154		0.00858144	0.0116648
		0.0037386	0.00169098		-0.0139997	0.0104991
		0.0254284	0.0240815		-0.003426	0.0285775
		0.00130462	-0.0133152		-0.0134219	0.000817521
		0.00159583	-0.0010379		-0.0105813	-0.00407337
		0.0145545	-0.0103861		-0.0165482	0.163255
		0.00205936	-0.0277067		0.00400499	0.0208168
		0.000536042	-0.000323119		-0.00608646	-0.00956338
		0.0092769	0.0167067		0.0181949	0.0193372
		-0.0131602	0.000447017		0.00552937	-0.012941
		-0.00139923	-0.00118902		-0.00723841	-0.0113832
		0.0157264	-0.0164534		0.0124865	-0.00132928
		0.00948899	-0.00489182		0.0225504	0.00268567
		0.00597897	-0.00780349		0.00871145	-0.153264
		-0.00638452	-0.0237514		0.101796	-0.464212
		0.00224673	0.00297218		0.0101151	-0.0118025
		-0.00269571	-0.0246093		0.0153378	0.0247975
		0.00247385	0.00135574		-0.00721865	-0.0166619
		0.00589852	-0.002908		0.0116897	-0.0141361
		0.00537253	-0.00228123		-0.0127408	-0.00750515
		0.00315796	0.0103276		0.00214069	-0.011697
		0.00892943	0.000416997		0.00317559	-0.00926365
		-0.00881192	0.0118804		-0.00192896	-0.023819
		0.0016421	0.00116358		-0.000376643	-0.00729845
		-0.422324	0.0148884		0.00104056	-0.000999638
		0.0105065	-0.00773732		0.00132392	-0.000755074
		-0.000597937	0.000543461		0.0088005	-0.0257361
		-0.0041783	-0.00591408		0.00473252	-0.0121907
		-0.00394723	-0.00887026		-0.0386095	0.0200983
		0.000112462	0.000819129		-0.00560939	0.0255382
		-0.00191407	-0.000101876		0.356988	0.0588371
		-0.0197324	0.0123311		0.0068975	-0.0108092
		-0.0166992	0.00224508		0.0475336	0.0332483
		0.00138391	0.0275911		-0.082536	-0.0201063
		0.00345654	0.0117081		-0.0096026	-0.0317716
		-0.28624	0.013737		-0.0168727	0.0522297
		0.00155598	0.00127322		0.0463795	-0.000950082
		-0.28629	0.0251722		0.135684	0.335031
		-0.000153126	0.000133612		0.0261489	-0.0601082
		0.00143227	0.00458573		-0.0230254	0.0312138
		0.00359886	-0.00156754		-0.0570891	-0.027658
		-0.0107368	-0.0227749		0.0120789	0.0221724
		-0.0336417	0.0103857		-0.0499262	-0.0448669
		-0.409481	0.0216541		0.008208	0.00833499
		-0.398247	0.0239671		0.0423285	0.0027085
		0.00208414	0.0267646		0.00139781	0.000337427
		-0.00433015	0.00094809		0.000676067	-0.00952606
		-0.00206783	0.00108049		-0.0071846	0.173576
		-0.0078245	-0.000253321		0.00180719	0.0252594
		-0.00852245	-0.0261847		-0.0119123	-0.0286185
		-3.78394e-05	0.00204161		-0.0582809	-0.0102363
		0.00429346	-0.00404927		-0.003089	0.00729575
		-0.161767	0.0128896		0.0043178	-0.026081
		0.00253022	0.000746238		0.013339	-0.00309072
		0.00648368	0.0011955		0.00716664	0.0143182
		-0.00169867	-0.00213542		-0.00764945	-0.00513699
		-0.00850617	0.00489663		-0.0600843	-0.00799775
		0.0239868	-0.0375004		-0.0881986	0.000673933
		-0.0110171	0.0219789		-0.000306499	-0.00701463
		0.00189215	0.0349462		-0.00141541	-0.0116395
		-0.0306261	0.047913		-0.00463437	-0.0199309
		-0.00311581	-0.00218063		0.00243386	-0.00324566
		-0.0266858	-0.000645161		0.00021593	-0.000289251
		-0.0285951	0.0187686		0.000353059	0.00261833
		-0.0814913	0.0131095		-0.000987275	-0.0322325
		-0.0355694	0.00390967		0	0.00170641
		-0.228954	-0.000765316		0.0927419	-0.0147506
		-0.00195946	0.00698522		-0.386003	0.0124158
		0.00237632	0.0112594		0	-0.0322581
		-0.0551742	-0.000571417		-0.387097	0
		0.00638693	-0.030552		0	-0.000232618
		0.0107959	-0.070253		-0.00128658	0.00575912
		-0.0653786	-0.0158014		0.00756486	-0.00395285
		-0.00371559	-0.000483167		-0.00138587	-0.00123641
		-0.00254327	-0.0496586		0.0103658	-0.0140069
		0.0716543	-0.0148987		-0.0576859	0.0510977
		0.0456423	0.0135577		0.00306287	-0.0119109
		0.092945	-0.0242698		0.0087161	-0.0163496
		-0.0805028	0.0666245		-0.00527773	-0.0204149
		0.147361	0.033721		0.00575556	-0.0186823
		0.0172453	0.0490903		0.000599597	0.00968627
		-0.00507497	-0.0226493		-0.00147304	-0.0515618
		-0.142473	-0.0738746		0.0116662	0.0132234
		-0.00721613	-0.0314686		-0.00241263	0.000205558
		0.00237992	-0.00333094		-0.00841911	0.0152893
		-0.000546137	-0.00467324		-0.0226885	-0.000546776
		-0.00777784	0.0127758		-0.0177043	0.00776127
		0.00655614	-0.0227375		-0.0121408	0.0133337
		0.00285292	0.0272987		-0.0874181	0.00985707
		-0.175371	0.10242		0.00451979	-0.0105372
		-0.438157	-0.00359917		0.003414	0.00176228
		-0.230352	-0.138446		-0.00531639	-0.00769075
		-0.213002	0.0884256		0.00253306	-0.0182216
		-0.15134	0.020029		-0.0408899	-0.0299601
		-0.420388	0.118116		-0.0935267	0.0788918
		-0.0967742	-0.0909927		-0.0182565	0.0775504
		-0.313127	0.0264874		-0.0980237	0.0464859
		-0.441124	0.125019		0.0689257	0.0446039
		-0.216364	0.144471		-0.00103885	-0.00174896
		-0.00080536	0.00573619		0.00105623	-0.000866771
		0.00772137	0.0182215		0.00230729	-0.00108371
		-0.00935777	0.00406789		-0.0143511	-0.0127763
		-0.00545922	0.00839559		-0.00531805	0.00261082
		0.00287563	0.00241508		0.027976	-0.00833441
		0.0212543	0.0119375		-0.013304	-0.0112727
		0.0454361	0.0360731		-0.00972252	-0.000303011
		0.0655503	0.0464146		0.00933171	-0.0198725
		0.00452054	0.00182483		0.009766	0.0465715
		-0.000310123	0.0036071		-0.00289481	-0.00964192
		0.0060866	0.0110221		0.0056188	0.0091458
		-0.00758784	-0.0233776		0.00668609	0.00418122
		-0.00552493	0.0844544		-0.0376783	0.00392926
		-0.0728532	0.0400897		0.00435139	0.00155241
		-0.0122619	-0.0147822		-0.00625198	0.0349078
		-0.00368826	0.00948066		-0.00278892	0.0021586
		0.013625	0.0118951		0.0025847	-0.00643755
		0.0720494	0.0111814		0.00707162	-9.55461e-05
		-0.0139377	0.00576773		-0.0398413	-0.0011916
		0.00230143	0.0567936		0.0133176	0.0996513
		0.0139173	-0.0281361		-0.0178758	0.282745
		0.0322226	-0.0241163		-0.00294099	-0.0083726
		0.0141118	0.00442723		-0.0145167	0.00654837
		-0.000987444	0.00152857		0.0110955	-0.0125744
		0.0059829	0.00549833		-0.0191729	0.0294793
		-0.00506485	0.0290462		0.00873705	0.00659749
		0.0109851	0.0058702		0.00113417	0.0100259
		-0.0216804	-0.00138083		0.00941211	0.00364735
		0.0187982	0.0639839		0.0348278	0.00824592
		0.0113357	-0.01419		0.151656	0.0438363
		-0.00931834	0.00442584		0.130712	-0.00753425
		-0.0298139	0.0316159		0.0144842	0.00835917
		0.0589387	-0.02369		0.00182974	0.0341019
		0.0414079	-0.0281862		0.0045298	0.0090247
		-0.00730463	0.0138381		0.0129478	-0.0109814
		-0.0173729	0.0449466		0.00486123	0.0066416
		-0.00604992	0.00804185		-0.0203081	-0.00115477
		-0.0341149	0.104231		-0.00462979	-0.039268
		0.017796	0.0227829		-0.0687063	-0.0245125
		-0.00793725	-0.00866156		0.00473528	-0.0308897
		-0.536746	0.0318281		0.0109306	0.0324038
		-0.495921	0.0413024		0.00488453	0.000452222
		0.00600613	-0.0390142		0.0170871	0.0184877
		-0.0353333	-0.0632176		0.00854466	0.0299394
		0.112368	0.250652		-0.00564415	-0.00438415
		-0.00269104	0.0420878		0.0144368	0.0554787
		-0.0127758	-0.0772033		0.0232034	0.0594147
		0.0450256	-0.199367		0.00648469	0.00214818
		0.0262417	-0.0110432		-0.016596	0.0159323
		0.15125	-0.0686034		-0.0416825	0.0270981
		-0.0678251	0.0149544		-0.0149787	-0.0119059
		-0.0270277	0.0423987		-0.0525909	-0.00449431
		0.258065	-0.261319		0.0115355	-0.0293588
		0.000441697	0.00600113		0.00596764	0.00269078
		0.0234156	0.0134611		-0.000452596	0.018725
		-0.0613374	-0.00630217		0.00205936	-0.0277067
		-0.00350562	-0.00389476		0.0175872	-0.00766057
		-0.0792766	0.131588		-0.0185686	-0.0269885
		0.0663209	-0.0111584		-0.0184578	-0.0131116
		-0.0624505	0.0350192		0.0136536	-0.0201332
		-0.0333782	0.0228827		-0.0161662	0.0172967
		0.00490993	-0.00498377		-0.019744	-0.0306455
		-0.0326687	0.0165782		-0.00275015	0.00636374
		0.374341	-0.153724		-0.0056176	-0.0296816
		-0.0322632	0.0352748		-0.000473655	0.0314559
		-0.00206833	0.0104163		-0.00535834	-0.0125691
		-0.00957689	-0.00507946		-0.0187574	-0.0278455
		0.30545	-0.265052		-0.0876354	-0.0123085
		0.32355	-0.195765		0.0206802	-0.0146432
		0.338441	-0.266389		-0.0166644	0.0196572
		0.00820078	0.00751658		-0.0128731	-0.00286328
		0.0906755	0.167812		-0.00950325	0.00607393
		-0.00300358	0.00370628		0.0131987	-0.00730957
		-0.000989802	6.29206e-06		-0.0235527	-0.032289
		0.00626559	-0.00605406		0.0123712	-0.00970882
		0.0900472	0.196641		0.00276594	-0.00410628
		-0.0322581	0.438172		0.0230343	0.0160303
		0.0030439	-0.0111235		0.00279265	0.00963075
		0.00665074	-0.0117683		-0.294176	-0.0325991
		-0.0502894	0.131712		-0.329301	-0.00509414
		0.0516769	0.157849		-0.336738	0.00806776
		-0.0800717	0.262771		-0.310696	-0.00660199
		0.00503156	0.0222006		-0.357348	-0.0257153
		0.0034919	0.00769975		-0.535262	0.0366026
		0.126956	-0.0505189		-0.229036	0.0143914
		-0.0312179	0.0136166		-0.0211645	-0.0177275
		-0.0221229	-0.0292188		-0.0157907	-0.0239521
		-0.00389911	0.0115514		-0.00532124	-0.0296643
		0	0.0322581		0.00188006	0.00489456
		0	0.0322581		-0.0116542	-0.0144812
		0.119168	0.216915		0.0219669	-0.010693
		0.045828	0.175585		-0.00050907	0.0109207
		-0.0197844	0.164319		0.00662313	-0.00597795
		-0.112995	0.267963		0.0288906	-0.0282227
		-0.00582496	0.0252234		-0.0138568	0.0133224
		-0.0574409	0.109317		0.0157264	-0.0164534
		-0.0322581	0.380952		0.00341955	-0.0256478
		-0.00182594	0.0476012		0.00948899	-0.00489182
		-0.0482579	-0.109678		0.0103315	-0.0030856
		-0.135098	0.131292		0.00882168	-0.00410047
		-0.00247767	0.0489237		0.00216336	-0.0151482
		-0.0026045	0.061185		-0.0127911	-0.0026669
		-0.0015239	-0.00641923		0.000717952	-0.023068
		-0.0350874	0.0442863		-0.00417987	0.00106999
		-0.0334301	0.0433046		0.00804694	-0.014986
		-0.0399857	0.0467861		-0.0192466	0.0413433
		-0.000270033	0.0308221		0.0209648	0.0123936
		-0.0329693	0.0516135		0.0514116	0.00409672
		0.136201	-0.114688		0.00417601	-0.0139329
		0.00114671	0.0412627		0.0301049	-0.032442
		-0.000682524	0.0285044		0.00193415	0.0015538
		-0.0587178	0.0212097		-0.00882776	-0.00375505
		0.0054264	0.0461009		-0.00127071	0.00240675
		0.00181804	0.0356496		-0.0102968	0.0170144
		0.002732	0.0168996		0.00406838	0.0272359
		0.0148573	0.0364166		0.0124864	-0.0161544
		-0.000771348	0.00566859		0.0008285	0.00641664
		-0.00240586	0.013072		0.00185838	-0.000914073
		-0.00180889	0.0091517		0.0044322	-0.000601091
		-0.243891	0.476073		-0.00644044	0.00269323
		-0.051173	0.157117		-0.00883262	0.0246409
		-0.0389259	0.249549		-0.00495407	0.00202414
		-0.0565688	0.241226		0.00774366	0.0537191
		0.00743876	0.0252358		0.00822998	0.0197821
		-0.0284099	0.0022423		0.00165872	0.0400685
		0.0967742	0.0483871		0.00351914	-0.00462017
		0.0645161	-0.112903		-0.00583155	0.0182505
		0.0585966	0.0348469		-0.00521489	0.00309584
		0.00490703	0.146621		0.00536347	0.00712598
		0.00874049	0.0358367		-0.0201156	-0.00274907
		-0.0215054	0.289247		-0.00253539	0.0311631
		-0.0322581	0		0.0105956	0.0186838
		0.00790467	0.0174981		-0.418888	-0.0221175
		0.00209132	0.0538912		-0.0038476	-0.0163204
		-0.0132682	0.0188123		0.00578634	-0.00527532
		0.000111739	-0.0101641		0.00686688	-0.0147275
		-0.050055	0.158832		0.0372686	0.0112645
		-0.102481	0.0562719		-0.00262544	0.00545741
		0.01267	-0.0247599		0.00289819	-0.0197564
		-0.138985	0.0715086		0.00473036	-0.0123701
		0.00411917	0.0398337		-0.0106523	0.018405
		0.00445021	0.0680512		0.0124454	-0.0334368
		-0.060134	-0.00509747		0.0118	-0.00833239
		-0.00218762	0.0232366		0.0272697	0.0391341
		0	0		7.92082e-05	0.0130184
		0.0645161	-0.0322581		0.0256881	0.000316347
		-0.0291822	0.032451		0.000917022	0.00521233
		-0.0113573	0.0246899		0.0199042	-0.00223943
		-0.0585448	0.183735		0.0283959	-0.00656658
		-0.0322581	-0.258065		-0.00449966	0.0233831
		-0.16129	0.0483871		0.0115144	-0.00177601
		0	0		-0.00217944	-0.00226545
		-0.00735966	0.0590635		0.00788687	-0.0534588
		0.0121027	0.0225116		-0.00902591	0.00260104
		0.0435978	-0.13418		0.0137241	0.0137431
		-0.00123272	0.02056		-0.00432154	0.0129895
		-0.0369884	-0.0187331		-0.01893	0.0276665
		-0.0075799	0.44463		0.013757	0.0269938
		0	-0.145161		-0.000806446	-0.0117964
		0.00117124	0.00168129		0.00105862	-0.0170816
		0.0849802	0.109949		-0.015099	0.00884916
		0.01289	0.138088		-0.00881192	0.0118804
		-0.168414	0.244603		0.0108559	-0.00745249
		-0.0101391	-0.00626203		-0.0116231	-0.00759165
		0.000662766	0.000183536		-0.0204967	0.0149412
		0.00455273	-0.00978524		0.00328604	-0.002529
		-0.00699534	-0.0102915		0.00101949	0.0173383
		-0.310655	0.415906		0.0099149	0.015204
		-0.0769492	0.191032		-0.0163641	0.00866045
		0.0645161	-0.129032		-0.00772435	-0.00507371
		-0.0268817	-0.00189009		-0.00335275	0.000160331
		-0.0856589	0.384701		-0.00482221	-0.00477973
		0	0		0.000543402	0.00517375
		0	0		-0.00413591	0.0288002
		-0.0463954	-0.0176423		-0.00716753	-0.00660779
		-0.021753	0.0112125		0.00234653	0.0103953
		-0.0058751	0.0328725		-0.00338286	-0.00423559
		0.191208	-0.0416318		0.00266225	-0.0208298
		0.0462312	-0.0701981		-0.00288544	0.0284965
		0.0828036	-0.0119309		0.000322661	0.00824525
		-0.00382218	-0.00936068		0.0152978	0.000455583
		-0.243158	-0.0528394		0.00433844	0.00724859
		0.00574681	-0.0094469		0.0105484	-0.0034082
		0	0		2.70632e-05	0.010465
		-0.0271206	0.0194032		0.00111559	0.0257607
		0.0317781	0.0890522		0.0268246	-0.00430701
		0.0499293	0.12072		0.0173825	0.0113058
		0.0450504	0.123186		-0.12215	-0.0121071
		0.0181814	0.236357		0.000966975	0.00056693
		-0.00667359	0.0727136		-0.00228761	0.00388011
		-0.0423076	-0.0362164		0.000152807	0.0166231
		-0.110425	0.175521		-0.00643402	0.0141758
		-0.0609535	-0.0192221		-0.00340178	0.0180617
		-0.0687685	0.0578435		0.00994617	-0.00654052
		-0.151267	0.0632572		-0.0396998	0.0445445
		0.0327128	-0.0167641		0.0118474	-0.0119572
		0.0343834	0.0235427		0.0165395	0.00542372
		-0.00320403	0.00911586		0.00338704	0.0356912
		0.160498	-0.0594408		-0.0215394	0.0337202
		0.0173122	-0.021266		0.00408116	0.00723907
		-0.0726115	-0.00844249		0.00862995	-0.0220863
		0.0384331	-0.00233369		-0.00703243	0.0116208
		0.0351322	-0.0154801		-0.168964	0.0141886
		0.0199297	-0.0117559		-0.00534498	0.00895739
		-0.0196204	0.00797122		0.000648958	-0.00622908
		-0.0771955	0.00123675		-0.00148066	-0.00460507
		0.062026	-0.00192721		-0.368858	-0.0328352
		0.0633152	-0.0465555		0.00188711	0.00358111
		0.0836918	-0.00519333		-0.461184	-0.0117597
		0.00338047	0.0281747		-0.0154609	-0.0135474
		0.0253296	0.0066789		-0.000190647	0.00223282
		-0.00750092	0.0288926		-0.0460202	0.0103184
		-0.0027037	0.000409002		-0.00399378	-0.00455919
		0.00189935	0.0203379		0.00112359	-0.00244331
		0.0305897	0.061537		0.0302041	0.0197438
		0.0120031	0.0112704		0.000164511	0.00254227
		-0.00629803	0.00540781		0.0125747	0.024163
		-0.0603192	0.0345446		-0.0108665	-0.000295388
		0.000442484	0.0328045		-0.0115881	-0.0237383
		-0.011326	0.00901441		0.0458686	0.0310182
		0.0115989	0.0332208		-0.0046548	0.00890234
		-0.0645161	-0.214516		-0.0107368	-0.0227749
		0.00299119	0.0243694		0.029896	0.0356529
		-0.00178796	0.0141903		-0.0121617	-0.0101962
		-0.00077459	0.0179539		-0.0144287	-0.00458391
		-0.000889886	0.020316		-0.00887385	0.017001
		-0.0122042	0.0170935		-0.00452455	-0.0112095
		-0.0565499	0.000781182		0.0781149	0.0764446
		-0.0805433	0.0308505		0.000259788	-0.0113642
		-0.0292163	0.0153325		-0.000494397	0.00393212
		-0.0188226	0.0257362		-0.00437758	-0.0273104
		0.00315597	-0.0328465		-0.00502703	0.0228724
		0.0310421	-0.0036354		-0.0327822	-0.000359635
		-0.0100006	0.00260737		-0.0202106	-0.00403685
		0.0091499	-0.0058452		-0.0177508	0.0206636
		0.00159083	0.0231682		-0.0191905	0.00187384
		-0.291614	0.0108725		0.00976206	-0.00555738
		-4.42325e-05	0.0137241		-0.0104289	0.00773023
		0.00177352	-0.0210132		0.0445748	0.0380088
		-0.044592	0.0355259		-0.0115463	0.00392172
		-0.00628694	0.0178402		-0.0211719	0.0339871
		-0.0256791	-0.00620529		-0.0160908	0.0183253
		0.00370889	0.00640815		-0.0373969	0.0115561
		-0.00243303	-0.000868943		-0.0117785	-0.00499941
		-0.0166069	0.00205962		0.0194335	0.00551148
		-0.024286	-0.00801763		0.00699695	0.0833333
		-0.0132603	0.010763		-0.000337127	0.00602506
		0	0		-0.00572974	-0.0101943
		-0.270224	0.0361488		-0.00336928	0.00704794
		0.0295723	0.0410157		0.02364	0.0138681
		-0.0848511	0.0327996		-0.000249587	0.00484226
		0.0176685	-0.0119475		-0.0620326	0.0109958
		0.0193405	-0.0182565		-0.00663707	0.000979005
		0.00665871	-0.0216268		-0.42422	-0.0123591
		0.0371849	0.0249102		0.000506994	-0.00160064
		0.0539844	0.0125184		-0.416335	0.00699598
		-0.144815	0.018386		-0.0567803	-0.0173208
		-0.205822	0.059654		-0.00303762	-0.00638316
		0.0106468	-0.0237811		-0.424746	-0.00160113
		0.0280429	-0.00312447		-0.40025	0.0096862
		-0.00431728	0.0603168		0.026678	0.0136665
		0.00916565	-0.00496202		-0.00886091	0.0318445
		-0.0645161	-0.21129		0.00372646	-0.0110634
		-0.0645161	-0.230108		0.00515923	-0.00465449
		-0.0645161	-0.230645		0.00989413	0.0195701
		-0.00429709	0.0469673		0.00285827	-0.000590586
		0.0165504	-0.000788088		-0.01708	0.00765326
		0.0376254	0.000548191		0.00586956	-0.00284434
		0.00729583	0.0463708		-0.0416304	0.0208313
		0.00729314	0.0225233		-0.0646933	0.0097135
		0.0266596	0.00832427		0.00382795	0.0300662
		-0.00561786	0.0145567		0.0506619	0.0211162
		0.0185156	-0.0133204		-0.0247468	0.031174
		-0.00713783	0.0931182		0.00397613	0.000561074
		-0.00944406	0.00729955		-0.0152688	0.0246376
		-0.0199707	-0.00210341		-0.0582863	0.0361202
		0.0337505	-0.00825001		-0.00111057	-0.0187389
		0.000288178	0.0931566		0.0047257	0.0203505
		0.0452459	0.0296392		-0.00253151	-0.0154558
		-0.00191263	0.0123055		0.0402511	0.193548
		0.00219392	-0.00377513		0.00773203	0.0139781
		0.015833	0.0801543		0.00936772	-0.00793651
		-0.00121076	0.0377263		-0.00758327	-0.00976682
		-0.182748	-0.0121735		-0.00744294	-0.0137829
		-0.270196	0.0512788		0.0110845	0.029765
		-0.186154	0.0100561		-0.0122404	-0.0173525
		0.0373447	0.00950851		0.00714282	0.0109507
		-0.000848902	0.0931402		-0.00455656	-0.00309194
		0.00159252	0.0409678		0.00623877	-0.00441397
		0.0177023	0.0260014		-0.00454245	-0.000150683
		0.00390988	0.0920802		5.35396e-05	-0.00279647
		0.0291659	0.0556896		0.00176592	0.0117417
		-0.00826038	0.0116971		-0.0049058	0.0123177
		0.0709647	-0.0215528		-0.02598	0.0092062
		-0.0132925	0.00199711		-0.0134165	-0.00475922
		-0.0452109	0.021325		0.0186641	0.0152011
		-0.0492305	0.0324694		0.0392819	-0.0041829
		0.0308177	0.00111127		0.00144022	0.00705282
		-0.0483871	-0.293011		-0.00474007	0.042679
		0.0246259	0.0779244		-0.0343419	0.0245771
		0.0536124	0.0442029		-0.00133744	0.0200706
		0.00606376	0.0688509		-0.0336338	0.0160135
		-0.023712	0.046792		0.0258698	0.0166381
		-0.0559882	0.0978358		0.00463408	0.00225266
		-0.0879674	0.0585659		0.00168072	-0.0142364
		-0.0794291	0.0731293		0.0115972	0.0137348
		-0.00769464	0.0659249		-0.00270582	-0.0011049
		-0.104839	-0.0860215		-0.00295622	0.00710846
		-0.0645161	0		0.00253022	0.000746238
		0.0023119	0.0325692		0.00743132	0.00997705
		-0.0208814	-0.0142465		0.00506895	0.0222844
		0.0148442	0.0859847		-0.000239121	-0.0159222
		0.00891441	0.0216306		0.00710101	-0.00598312
		0.013854	0.0154478		-0.00204905	-0.000126908
		0.00253833	0.00631962		-0.014179	0.0218887
		-0.0568619	0.0989683		0.0114293	-0.00476066
		0.0503054	0.0927454		0.0195755	0.0171628
		-0.0269992	0.109252		0.0181666	-0.00162698
		-0.0104049	-0.00566698		-0.0655396	0.00266918
		0.148869	0.194086		-0.00284865	0.00185562
		-0.0181555	-0.121316		-0.0749903	-0.00942877
		-0.0273875	-0.176277		-0.1184	0.015829
		0.471198	0.145353		-0.0751124	-0.0146331
		0.0264319	0.0568811		-0.00103153	-7.97831e-05
		0.112903	0.016129		-0.00446085	0.0223618
		-0.028675	-0.0412691		-0.0150815	0.0359808
		0.139773	0.122094		0.000776436	0.00326226
		-0.0483871	-0.464272		-0.00387999	-0.0020647
		0	-0.425627		0.0186735	0.0101796
		-0.0915472	-0.019037		0.0164325	-0.0137889
		0.25	-0.0580645		0.0149064	0.193548
		-0.0121002	-0.0229682		-0.0574014	-0.0108291
		-0.00917028	-0.0290742		-0.0169187	-0.0201341
		0.0100163	-0.0105718		-0.020893	-0.0174798
		-0.0170863	-0.00080159		-0.00853301	-0.00166246
		0.0377492	-0.0550237		-0.0355694	0.00390967
		-0.000336022	0.000746136		0.00629255	-0.00740844
		-0.0129566	0.018065		0.0031218	0.00309861
		-0.0243283	-0.0235821		-0.072499	0.00852031
		0.00523427	-0.00143159		0.00127952	-0.00182711
		0.480415	0.149117		-0.0626306	0.00221604
		0.0134084	-0.0531635		-0.00195946	0.00698522
		0.0701816	0.0166277		-0.00719365	0.0752688
		0.0782862	0.05002		-0.00351778	-0.0118125
		0.0483871	-0.524682		-0.0808247	0.00671279
		0.0322581	-0.456989		0.00472354	-0.00783284
		0	-0.449448		0.000349826	-0.00179093
		0.0322581	0.0645161		-0.00831128	0.0394526
		-0.051788	-0.0407996		0.000106702	-0.0313159
		0.00748216	-0.0180719		0.00179541	-0.00567872
		0.0471944	-0.0644603		-0.00355474	0.0056764
		0.117863	-0.153827		-0.126774	-0.13145
		0.190209	-0.0107015		0.0011851	0.00434627
		0.223748	0.0279019		8.43065e-05	0.0199286
		0.178651	0.0209902		-0.000928442	-0.0317293
		-0.0483871	-0.436596		-0.0873615	-0.0654362
		-0.0645161	-0.479198		0.0156135	-0.0310713
		-0.0322581	-0.383513		0.000238109	-0.0364146
		-0.0322581	-0.419355		-0.00541855	-0.0197016
		-0.0322581	-0.556452		0.00421336	-0.00825622
		0.0338054	0.110993		-0.0109949	-0.0161486
		-0.00719888	-0.208656		0.00486623	-0.00735102
		-0.0560046	-0.0858477		-0.00226561	0.202363
		-0.151606	-0.083696		-0.0363891	-0.0844781
		0.0635497	-0.00279228		-0.00109769	-0.000245553
		0.0475661	0.194145		-0.00106845	0.000225162
		0.0228025	0.162837		-0.00669603	0.00362234
		0.0957628	0.102806		0.00657952	-0.00801374
		0.0322581	0.163679		0.00683118	-0.000914653
		0.0419327	0.201044		-0.00452317	0.00212111
		-0.017794	0.234364		-0.00203415	-0.0245694
		-0.00215527	0.000376033		-0.00190763	0.0064683
		0.0461511	-0.0670911		0.00103504	0.00189508
		-0.120177	-0.139771		0.00915677	0.00352959
		0.00735665	-0.0149602		-0.0189545	-0.00046578
		0.000392424	0.00140236		0.0284965	-0.0780583
		-0.00312276	-0.0172555		-0.00620409	0.00725065
		-0.0114959	-0.136249		-0.0152012	0.0601809
		0	0.0079914		-0.0203265	0.017551
		0.0172187	-0.10097		-0.00117876	0.00472447
		0.352151	-0.0698029		0.00065541	-0.00188851
		0.346774	-0.0577957		0.00347646	-0.0210445
		0.360215	-0.0519713		-0.0156787	-0.117426
		0.374194	-0.134803		0.00258935	-0.00135825
		0.484946	0.0483871		-0.012202	0.0118153
		0.00127001	0.0140885		0.0107229	-0.00110378
		0.0320161	-0.0513817		-0.00161619	0.00645698
		0.000318952	-0.000479359		0.0127625	0.0192365
		0.0967742	-0.419355		-0.00199647	0.000568388
		0.0158063	0.000548505		4.63034e-05	-0.000342553
		0.333333	0.0322581		0.000996578	-0.00143269
		0.0298539	0.00316964		-0.0196529	0.0131336
		-0.000631919	-0.000979925		-0.000144009	-0.00256622
		0.398387	-0.0752688		-0.0246001	-0.0552205
		-0.00297346	-0.00078405		0.00287563	0.00241508
		0.0216846	0.181068		-0.00705656	-0.000215365
		0.132349	0.17076		0.00842976	0.00135283
		0.0283016	-0.00656555		0.0122503	-0.0178732
		0.0132069	-0.0152966		-0.0059414	0.0149164
		0.129032	-0.419355		-0.0206516	0.0177221
		0.0306529	-0.0194495		0.0211217	-0.000827323
		0	-0.193548		-0.00207847	0.000493523
		-0.0625	0.558628		0.000163586	-0.00258025
		-0.0104425	-0.00803759		-0.0153787	0.0360249
		-0.00439372	0.00179376		-0.00866327	0.0070186
		0.0510243	0.0273878		0.0132152	-0.0179204
		-0.0134134	-0.0159332		0.00192793	0.0184477
		0	0.00272523		-0.000868082	-0.0178612
		0.0503352	-0.0377424		0.00290959	-0.000381847
		0.0967742	-0.339272		-0.000603631	-0.000272993
		0.129032	-0.483871		0.00207481	-0.0108187
		0.0967742	-0.446237		0.0106747	-0.010319
		0.0314501	0.00821287		0.0057547	-0.0142153
		0	0.0348608		0.0060866	0.0110221
		0.045618	-0.0637548		0.0272493	0.00266142
		0.0261711	-0.0165074		0.029198	0.00619443
		0.0322581	-0.357975		0.00284322	0.00332224
		-0.0677418	0.671403		-0.000495478	-0.0275082
		0.00656439	-0.0490228		-0.00801995	-0.00370753
		0.167415	-0.151508		0.0201074	0.00238754
		0.010427	-0.0650837		-9.75744e-05	-0.005131
		-0.010872	0.011796		-0.0174506	-0.0193688
		-0.0409454	-0.118422		-0.00945738	0.0142117
		0.241935	0.0580645		-0.001817	-0.00555986
		0.0645161	-0.536022		-0.0202019	-0.0393123
		0.0645161	-0.349462		-0.0081339	-0.0116422
		0	-0.00969345		0.0019025	-0.000360333
		-0.00736234	0.00236109		-0.00189893	0.00176994
		0	-0.225806		0.0548054	-0.0209193
		-0.0384856	-0.00286776		-0.0024792	-0.01227
		0.258621	-0.204299		-0.0059367	0.00524535
		-0.00669944	0.00884148		0.00185718	0.025014
		0.0449012	-0.0274387		-0.00198902	-0.00127688
		0.0645161	-0.354839		0.0379729	-0.0316766
		-0.0666661	-0.00121229		-0.0551331	0.00815458
		0.258065	-0.241935		-0.0111201	-0.016376
		-0.037885	0.111823		0.117098	0.00884069
		-0.142698	-0.0333388		-0.00824353	-0.0271782
		0.0667097	-0.00198121		-0.00890345	-0.00465415
		0.168793	0.0626321		-0.00319144	-0.00013171
		-0.00471854	0.00605457		0.0264748	0.0149435
		0.00642784	-0.0742331		0.000103587	0.0289529
		-0.00630115	0.0164015		0.00905959	-0.00209297
		0.102758	-0.151008		-0.104307	0.0260181
		0.00165885	0.00606197		-0.00164119	-0.00639319
		-0.123702	0.0676161		-0.0728532	0.0400897
		-0.00983294	0.0431104		0.0624563	0.0649289
		-0.0514052	-0.260033		-0.000190342	-0.00132064
		0.067363	0.0373838		0.0310161	0.0211056
		-0.0640246	0.0796237		-0.000533134	-0.00189063
		0.0314529	0.0702197		0.0423562	0.0483914
		-0.182439	0.00700884		-0.00133681	-0.00309071
		-0.0182722	0.00510754		0.0152429	0.0366426
		0.13379	0.0193477		0.00272938	0.000687932
		-0.0103019	0.0353046		0.18614	0.0540513
		-0.0493248	0.0175426		-0.000847823	-0.0104736
		0.169061	0.000243408		-0.0442029	-0.0225267
		-0.0148851	0.00293435		0.0170011	0.00486727
		-0.0311828	0.0259841		-0.0122619	-0.0147822
		-0.0134895	-0.00699219		0.00460942	0.00316044
		-0.011332	0.00841447		0.0268423	-0.00629737
		-0.117399	-0.0062098		-0.00639771	0.00474086
		-0.227574	-0.037235		-0.00695425	-0.0181941
		-0.00558794	0.00462877		-0.000807217	-0.000803591
		0.00442555	0.00799409		0.00298375	-0.0925883
		0.0049539	0.0160955		-0.00239684	0.000745935
		-0.00299647	0.0172184		-0.103751	-0.0823906
		0.00804764	-0.000919832		0.00303168	-0.000305777
		0.0192394	-0.0419664		0.0145185	-0.0325471
		0.0914567	0.0331097		0.00116082	0.00339101
		-0.0165149	0.0468259		0.0646508	-0.0063176
		-0.349175	-0.308252		0.00024455	-0.00296694
		-0.00223606	0.0167364		0.0142192	0.0302825
		0.130476	-0.154584		0.00138771	-0.00369998
		-0.0967742	-0.755152		-0.00953555	0.0434649
		-0.00183579	0.00853832		-0.00377635	-0.00357047
		-0.0156696	0.0231372		-0.0126096	-0.0164842
		0.0172806	0.0190808		0.00318428	0.00480826
		-0.0500027	-0.05469		-0.00679023	0.00606843
		0	0.00742564		0.000278297	-0.00154386
		-0.0346803	-0.0825282		0.00656876	0.0408211
		-0.0997846	-0.144448		0.0169153	0.0389963
		-0.0042968	-0.0121664		0.00151936	-0.00157559
		-0.0204107	0.0640751		-0.000392649	-0.00371537
		-0.0101766	-0.188595		0.000802724	-0.0159582
		-0.0889598	-0.112418		0.0154772	0.00827898
		0.00796097	0.0228416		-0.019965	-0.0411103
		-0.00629995	-0.0500661		0.00458825	0.0089542
		0.0574985	0.0486802		-7.09236e-05	-0.00619811
		-0.344274	-0.310691		0.00882605	0.0141708
		0.0337259	-0.0313404		-0.0644928	-0.0729779
		-0.00131077	0.0647251		-0.00636937	-0.00893409
		-0.0183447	-0.0701632		0.0190383	0.0264253
		-0.0358303	0.0270438		0.00314188	0.00157429
		-0.0216375	-0.0325373		-0.0633393	-0.0345523
		-0.33577	-0.360515		0.00245615	-0.00329217
		-0.0148675	-0.0307261		0.00636327	0.00634753
		-0.017073	-0.0461781		0.00607628	-0.0115977
		-0.0307888	-0.00175005		-0.00176883	0.00999326
		0	-0.725922		-0.00577446	-0.0060666
		-0.0057789	0.0215813		0.00286389	-0.00579033
		-0.00235879	0.103235		0.000230209	-0.00789969
		-0.0100762	0.0223867		0.0067314	0.00351405
		0.00401442	0.0182978		-0.00926241	0.0405943
		-0.000679717	0.00591574		0.00183328	-0.00757952
		-0.00289957	0.0124042		-0.0192079	0.048773
		0.0333373	0.000400725		0.00192579	-0.00133961
		-0.000498993	0.00828406		-0.0130189	0.00549926
		0.0113711	0.00143515		0.000919603	-0.00438041
		0.163345	0.0189351		0.0215121	-0.000547431
		0.129943	-0.113574		0.00371381	0.0133222
		-0.0444243	-0.0107768		0.0131839	-0.0570848
		-0.331694	-0.304106		-0.0115204	-0.0103118
		-0.392063	-0.320312		-0.097771	-0.0378592
		0.0323832	0.0112934		0.000662899	-0.00586052
		0.00478571	-0.0232319		0.0241087	-0.0549128
		0.0570641	-0.316016		0.000771028	-0.00486557
		-0.0645161	-0.780935		-0.00170298	-0.00664297
		-0.12942	-0.0406089		-0.000928735	-0.00838607
		0.0260559	-0.0193648		-0.00326799	-0.0126112
		-0.220613	-0.123654		0.0149971	0.0152227
		0.0186103	-0.00723936		0.00112023	0.0163831
		-0.0323689	-0.0358728		-0.0141237	0.00427817
		-0.0302757	-0.039912		0.00876401	-0.00218972
		0.00638312	0.0202967		0.00230143	0.0567936
		0.0725372	-0.0391054		0.000139589	0.00189694
		0.0190796	0.0437988		0.000870203	-0.00299946
		0.00496352	0.0180604		0.00268534	-0.000890367
		0.00827796	0.0406348		0.0139173	-0.0281361
		-0.0136493	0.0294422		0.00270338	-0.0161687
		-0.0029892	-0.0068186		0.0291628	-0.0117779
		0.0204198	0.0445107		-0.00461906	-0.00110834
		-0.0152643	0.0167505		0.00710775	0.000729204
		0.112072	-0.521758		-0.00247721	0.00479325
		-0.0412411	0.00734002		0.0322226	-0.0241163
		-0.0173793	-0.0183322		-0.00635208	0.00227558
		0.00391264	-0.0256137		0.00412135	-0.000819533
		-0.000114311	0.0197214		0.00437047	0.00226683
		-0.0178371	0.00565541		0.000767221	-0.00269531
		0.000795373	0.0453734		-0.0118629	-0.00580448
		0.00689854	0.00935495		-0.00516055	-0.00915823
		0.0593126	-0.326461		0.0304064	0.0268459
		-0.00690496	0.00634242		0.00573733	0.0143285
		-0.124687	-0.0270425		-0.0012194	0.0102935
		0.0497676	-0.0952543		-0.00324712	-0.0257541
		-0.00239752	0.0222831		-0.0202369	0.00884061
		-0.0079718	-0.000528456		-0.0107242	-0.0126668
		0.0123922	0.0104839		0.00348653	-0.00703363
		0.0205146	-0.0255344		-0.0213659	0.016983
		0.0467499	-0.0554218		-0.0411423	0.0218378
		-0.0106479	-0.0425229		-0.00336045	-0.0121045
		-0.155135	0.0319943		0.0148917	0.104656
		0.0194412	-0.274667		-0.00117169	-0.00445048
		0.00677012	0.0875656		0.01785	-0.0376064
		0.0161904	0.0694814		-0.00257044	0.00198711
		-1.33816e-05	0.000389401		-0.000603606	-0.00337709
		-0.012483	0.05297		0.000548218	0.000974905
		0.0807672	-0.0633857		-0.0420246	-0.026424
		-0.0866613	6.64821e-05		0.012748	-0.0091639
		-0.15239	-0.0402881		-0.0397717	0.0376595
		-0.0518145	-0.299658		0.00164042	0.00249748
		-0.0445342	0.0282397		-0.0155297	-0.114086
		0.014544	0.0233329		-0.0110163	0.00416207
		0.000479388	-0.00174863		-0.000610451	0.00211109
		-0.000259636	0.0157443		-0.00671993	-0.0351309
		0.000916464	-0.00757868		0.000224061	-0.00370063
		-0.116855	-0.162022		0.0471899	-0.016059
		0.165166	-0.208823		0.0050442	-0.00212847
		-0.00054792	0.0016776		0.022086	-0.0652983
		0.00381839	-0.014114		0.0127407	0.00496758
		0.00603508	0.0167254		0.00429869	0.0102557
		0.00626457	0.0029728		-0.00125024	0.000868024
		-0.183833	-0.165839		5.24136e-06	-0.00191448
		0.0115551	0.0461699		0.0397558	-0.0971962
		-0.000773877	0.0653812		0.00474185	-0.00258724
		-0.0241908	-0.0372286		0.00524457	0.00190018
		0.146958	-0.0674762		-0.0918996	-0.152675
		-0.00169837	-0.00391644		0.00100936	-0.00897186
		0.0204675	0.124743		0.00106299	-0.059934
		0.00455677	0.0265175		0.0109851	0.0058702
		0.130533	-0.0918482		-0.0427183	-0.0242386
		-0.000121333	0.000926031		0.00460891	-0.00186208
		0.0014862	0.00518824		-0.00374065	-0.00422509
		-0.00189412	0.00162843		0.0741254	0.0528274
		0.001439	0.0138583		0.000111054	-0.00520297
		-0.00739756	0.00729656		-0.0111174	-0.0117747
		0.0491863	0.0222279		0.00216528	-0.00163763
		0.0222725	0.0966819		-0.0259021	-0.0166017
		-0.00354418	0.00287189		0.0187982	0.0639839
		-0.0672141	0.0354722		-0.00289329	0.00443495
		0.0225658	0.0258265		-0.00100715	0.00734674
		-0.00228298	-0.0549371		-0.0102834	0.00978043
		-7.98587e-05	-0.0067473		-0.00351119	-0.00118358
		0.0233828	-0.0522936		-0.00480506	-0.000555178
		0.0434409	-0.0207429		-0.000803517	0.00271028
		0.00421118	0.00107481		0.00585885	0.00214453
		0.0125822	0.0218639		-0.0156156	-0.0153492
		-0.0122026	-0.0627674		-0.000727666	0.00219113
		0.0211947	-0.0736545		0.0134749	0.00504877
		0.0304285	0.0582252		-0.0254858	-0.00108537
		0.00339983	3.39231e-05		0.0137649	0.0220474
		-0.0455053	-0.0113248		-0.013259	-0.0171778
		0.00804141	0.345668		-0.00574123	-0.00333986
		0.00377271	0.00966875		0.00239289	-0.00135802
		0.00276314	-0.00275692		0.0005693	-0.00881557
		-0.117915	0.0375881		0.0230762	-0.0183509
		-0.00350892	-0.00358993		0.00310808	-0.00305442
		0.0489414	-0.11502		0.00948703	0.0294588
		-0.0173255	0.0531007		0.00444519	-0.00527328
		-0.0242001	-0.0339233		-0.0199277	0.0121346
		-0.0429505	0.404341		0.00204686	-0.00386526
		0.028228	0.0199097		-0.00382226	0.00378827
		-0.000318367	-0.092455		0.00104059	0.00168022
		0.00641461	-0.0158686		0.00465228	-0.00863962
		-0.00132628	0.011493		0.0161818	-0.040265
		-0.035414	0.0264729		-0.00956072	0.0166479
		-0.193548	0.129032		0.0048811	-0.00153717
		0.0207006	0.0238155		-0.0435179	-0.0541881
		-0.283602	0.0437771		0.00315159	0.00184637
		0.00861382	0.00757736		0.00465995	0.0012765
		0.0277748	-0.011703		-0.00150117	0.00137294
		0.00684649	-0.00875367		0.00720869	-0.0190876
		-0.0249402	0.0140965		0.00459643	-0.0135552
		-0.0284426	0.0560166		0.00548104	-0.00490431
		-0.344086	-0.0627291		0.00735213	0.00276436
		0.0476223	0.0227244		0.00632639	-0.00200373
		0.0207349	0.106957		0.000311387	-0.00151535
		-0.0911935	0.110329		0.00210749	-0.00203035
		-0.00245886	0.021498		0.0589387	-0.02369
		0.591693	-0.081787		0.0132806	-0.00927844
		0.00972626	0.00470321		-0.000250931	-0.00373969
		-0.358871	0.0951748		0.00193471	-0.00168282
		0.00489902	-0.000520554		0.0287824	-0.0354876
		-0.0117322	-0.0059758		0.00102609	-0.00673017
		0.0220416	0.086131		0.00604518	0.0106274
		-0.190979	0.111547		0.00370763	-0.00691688
		-0.037266	0.224111		-0.000444226	-0.00175132
		-0.00580522	-0.00485244		-0.00110875	-0.000855409
		0.0106815	0.0522813		-0.00290882	-0.00519187
		-0.0201719	0.00697842		-0.00280229	-0.00153619
		0.475933	-0.0906377		-3.08968e-06	-0.00166253
		-0.0120511	-0.026952		0.0150508	0.0293409
		0.0333271	-0.0814055		0.00501322	-0.00116187
		-0.0204133	-0.0304369		-0.00435291	-0.0111498
		-0.0968141	0.15842		-0.000720945	-0.0030577
		-0.196149	0.187558		-0.00110553	-0.00874504
		-0.259946	-0.112033		-0.00686255	-0.0172831
		0.00548259	-0.0146626		0.000415533	0.000807158
		0.00712381	-0.00528821		-0.00212506	-0.00185289
		-0.333333	-0.124958		-0.00117372	-0.00198971
		-0.010814	0.347927		-0.00922139	-0.0168674
		0.00462616	-0.0185717		0.00507099	-0.000492334
		0.00394021	-0.0234199		0.00307415	-0.0180836
		-0.0333196	-0.0324637		0.102047	-0.0668808
		-0.00561524	-0.0228636		0.00743651	-0.018817
		0.0134713	0.151524		-0.071022	-0.0415092
		-0.104626	-0.00769177		-0.000203576	-0.00561123
		0.0199103	-0.00278684		0.0277536	-0.00945437
		-0.0307441	0.0989015		0.00160094	-0.000779829
		0.0942802	-0.0436045		-0.00176625	-0.0178804
		0.0069288	-0.0659348		-0.000595002	-0.0148897
		-0.00192149	-0.0407722		-0.00692526	-0.0073989
		-0.229839	-0.051553		0.00222841	-0.00366069
		-0.0049782	0.00386593		-0.00807677	0.030897
		-0.00606603	0.00306397		-0.00428429	-0.036337
		0.602638	-0.0556373		-0.0215439	0.00603084
		0.580148	0.0405074		-0.0993355	-0.00375366
		-0.329032	-0.0257742		-0.00927356	-0.000739289
		0.0251202	-0.0244473		-0.0217755	0.0054039
		-0.00527178	-0.00877539		0.0313651	-0.0638647
		-0.00580538	-0.0272583		-0.00921659	-0.0349645
		0.0116585	0.0220204		-0.000822747	-0.004563
		-0.160796	0.127608		0.0450256	-0.199367
		-0.170697	0.141564		0.0241935	-0.0623451
		0.0096782	0.027041		-0.00307404	-0.0123014
		0.00345817	0.00503634		0.00164461	-0.0291428
		-0.0698925	-0.144737		0.100538	-0.0660797
		-0.27957	-0.0950505		0.0201089	-0.0148015
		-0.0531666	0.0197995		0.0158518	-0.0330073
		-0.0604308	0.238323		-0.0679361	-0.0312945
		-0.00273157	-0.0074199		-0.0287234	-0.000484228
		0.00565827	-0.00266524		-0.00361037	-0.00556828
		0.00183552	0.0268581		0.0663209	-0.0111584
		-0.00179889	0.00172744		0.00238067	-0.0136041
		-0.0457611	0.0520637		0.107161	-0.00816959
		-0.0460346	-0.0445946		-0.0336109	0.0103521
		0.0243784	0.0114859		0.0541358	-0.0112044
		0.0906298	0.0326165		0.00208307	0.00330604
		0.040078	0.0405707		-0.000393069	-0.00202525
		0.0127236	-0.0101163		0.00490993	-0.00498377
		-0.171237	0.00299665		0.329301	-0.243121
		-0.0223067	0.0204569		-0.023201	0.00361535
		-0.00837329	-0.0255604		0.0031573	-0.0128297
		-0.0289126	-0.0394115		0.0234553	-0.0164316
		0.0678921	0.204663		0.374341	-0.153724
		-0.0286654	0.185397		0.000193048	-0.00480334
		-0.00488009	0.0801904		0.0161926	-0.0197708
		-0.0248651	-0.00310841		-0.00397419	-0.0147585
		-0.002293	-0.0851094		0.150734	0.00915243
		0.0315224	-0.0122068		-0.0012998	0.00317002
		0.00813054	-0.0376205		-0.0141225	0.119022
		0.0517173	-0.0271926		0.00364267	0.0022421
		-0.00456648	0.0137437		0.0572055	0.0162568
		0.0166267	0.0161156		-0.0761137	0.241071
		0.00689851	0.013186		-0.00127094	-0.00443718
		0.0117525	0.0118998		-0.00219088	-0.00268993
		-0.0446237	0.582316		0	4.86678e-05
		0.0274132	0.0105427		-0.0771765	0.0389694
		0.017632	-0.00648739		-0.00711105	-0.00942892
		0.0184999	-0.0303479		0.0192561	0.0086362
		0.00510481	-0.0300893		-0.00854791	0.00387305
		0.00469608	-0.0212614		-0.0451541	0.0133169
		0.0143594	0.00693888		-0.0525511	-0.00658278
		-0.0392959	-0.0428024		0.0025887	-0.00763576
		0.023678	-0.00848695		-0.118305	0.0339648
		-0.0832574	0.285106		0.00577485	0.00171407
		-0.00237448	-0.0438004		-0.0167651	-0.00269695
		0.0221716	-0.00270328		-0.00326527	-0.00971932
		-0.000752238	-0.0027207		-0.00326456	-0.00516849
		0.0329857	-0.0207617		-0.000837277	-0.0117269
		-0.0108302	0.00538939		0.00749462	0.00307135
		0.0142435	-0.0317378		-0.00815983	2.33301e-05
		-0.028245	0.0294319		-0.0241935	-0.214785
		-0.00130133	-0.0886018		0.001694	-0.000588534
		0.00894915	0.00826484		-9.85903e-05	-0.00847809
		-0.0224981	0.0254108		0.0661257	0.000736684
		0.0209365	-0.0136178		0.00123594	-0.00222421
		0.019909	-0.00875757		-0.00834028	0.0269734
		0.122871	-0.0670264		0.0110586	-0.00837322
		0.00109909	-0.0623965		0.00113292	-0.00409626
		-0.00929153	-0.042736		0.078168	0.0466468
		0.0760011	-0.0291119		-0.000444523	-0.00972877
		-0.0135642	-0.0439666		0.0906755	0.167812
		-0.0118914	-0.00250788		0.000573815	0.00719258
		-0.000974402	-0.0263195		0.0122573	0.00431467
		-0.0216796	0.0219507		0.00103935	0.00539416
		-0.00222016	0.0128979		0.000354484	0
		-0.0160491	0.104495		-0.000412713	0.00311594
		0.0325313	-0.004135		-0.00389642	-0.000733132
		-0.0311044	0.0361522		0.00344998	0.0833964
		-0.0257048	0.0819135		-0.0903268	0.131918
		0.02313	0.01358		-0.00147855	-0.00012313
		-0.00657771	0.109237		-0.000400876	-0.00368317
		0.00668551	0.131077		-0.0787339	0.250148
		-0.00183342	0.087927		-0.00178881	-0.000455993
		0.00339298	0.10654		0.0999398	-0.00748094
		-0.329832	0.160053		0.0148852	0.0139158
		-0.385295	0.162964		-0.00705495	0.00119148
		-0.00790553	0.105525		0.0952413	-0.000519777
		0.0132216	0.149567		0.0303187	0.000644802
		-0.0217341	0.083623		-0.0800717	0.262771
		-0.0306888	0.343817		0.101705	0.0131002
		0.196795	-0.0759858		0.0725114	-0.0260544
		0.137687	-0.0221505		0.101287	-0.00789392
		0.0564862	-0.613946		-0.150523	0.0506458
		-0.0664956	0.286613		-0.10206	-0.025858
		0.0140921	0.0042068		0.0825406	-0.0143721
		-0.00172398	0.0746586		0.0692846	0.00434058
		0.00579717	0.0302688		-0.0502798	-0.0166876
		-0.0372574	0.541302		0.0965737	-0.00880603
		-0.127286	0.0844541		0.1262	-0.0235173
		-0.0239672	0.437388		0.16858	-0.0134444
		0.0167668	-0.0133118		-0.00215054	0.1577
		0.00784179	0.00164844		0.0322581	0
		0.00232026	0.00245041		-0.0967742	0.290323
		0.00081923	0.00312407		0	0.0322581
		-0.00835181	-0.00394558		0.0340141	0.0229334
		0.00280681	-0.00802508		0.119168	0.216915
		0.0164084	0.011081		0.00145853	0.000184791
		0.00118624	-0.00420618		-0.0681729	0.00567965
		0.00125002	-0.000863948		-0.112995	0.267963
		0.00166207	0.0133433		0.0428265	0.000771108
		0.0343513	0.00278169		0.036685	0.0117912
		0.00118674	0.0243465		0.0473124	0.00888032
		0.00143471	0.0049171		-0.0322581	0.380952
		-0.00254436	-0.000992229		0.0322581	-0.00109262
		-0.00616947	0.0201859		0.0467213	0.00205148
		-0.00689285	-0.00553065		0.0416667	-0.00351419
		-0.0151666	0.0118796		0.0580776	-0.0132455
		-0.0171599	-0.00268933		0.023848	-0.0176625
		-0.0158256	0.00630339		0.0269811	-0.0449842
		-0.0123092	0.0271184		0.00131056	-0.0224582
		-0.0269133	-0.00459023		-0.036302	0.0155773
		0.0184874	0.00648529		0.030508	0.0158546
		-0.0110331	0.0219925		0.182489	-0.00915991
		-0.00732103	0.0121994		0.0572783	-0.00204835
		-0.0128512	0.0120664		0.0115244	-0.0252943
		-0.0107527	-0.149323		0.0492712	-0.00838047
		0.00327312	-0.00335115		0.0163288	-0.000514612
		-0.0107524	-0.0140757		0.03793	-0.0106148
		0.00192994	0.0014695		0.0243396	-0.0253663
		-0.00195892	0.0123676		0.0333962	-0.00817936
		0.00167089	0.00598765		0.0568198	-0.000665913
		-0.00249691	-0.000700782		0.0829944	0.0160317
		-0.0256337	-0.00524879		0.0627208	0.00287369
		0.0218465	0.00421789		0.028971	0.0104693
		0.00394616	0.005248		-0.00266747	0.00267909
		-0.000135203	-0.00493737		0.0967742	-0.193548
		0.000640848	-0.0125049		0	0.00815647
		0.00475078	0.0024501		0.00633546	0.000366178
		-0.00241992	-0.0021072		-0.115591	0.0592367
		0.00892674	0.00835194		-0.0700717	0.0384276
		0.00088011	0.00738681		-0.0967742	0.000500158
		0.00476369	-0.039887		-0.0322581	0.000193162
		0.0272036	0.0112821		-0.0322581	0
		-0.000787525	-0.0113076		-0.0322581	0.0967742
		-0.00633676	-0.0198634		0.0585966	0.0348469
		0.0252542	0.0018608		-0.0988383	0.0266133
		0.00373778	-0.0011286		-0.0027847	0.0117127
		0.0276505	0.0246093		-0.0301075	0.00976535
		-0.0044023	0.0202477		-0.262903	0.44879
		0.00928477	0.0143172		0.00181151	-0.0121748
		-0.0073198	0.04995		0.00441476	-0.0157909
		-0.00849531	0.0135889		-0.108961	0.00636665
		0.0300279	-0.0454475		-0.0228581	-0.0129818
		0.0106795	0.00529929		-0.0871392	0.0381891
		0.0157436	0.00769453		-0.00198877	-0.00237802
		0.0158575	0.00107263		0.00294489	0.0113574
		-0.000109984	0.0023153		-0.0663596	0.0278649
		0.0835198	0.00559821		0.000386012	0.00220335
		-0.00109685	0.0065295		-0.12867	0.0285728
		0.00131214	0.00265742		-0.0900293	0.0284077
		0.00933387	0.0041503		-0.0504608	-0.0115387
		0.0037213	0.00902827		0.00264117	0.00125444
		0.00386705	0.0045321		-0.00431827	0.00060854
		-0.00312085	-0.015399		-0.111419	-0.0149356
		0.00226337	0.0034957		-0.0269713	0.0116865
		0.00691397	0.00380588		-0.0946443	0.0255305
		-0.00725617	0.0277482		-0.0215391	-0.0131369
		0.00224843	0.00648516		0.00575279	-0.00633341
		0.00225058	-0.00279168		0.0271222	0.00357822
		-0.00997649	-0.0178636		0.0219209	-0.00604391
		0.012617	0.00864093		0.00246727	-0.0278616
		-3.69471e-05	0.0138125		-0.0101872	-0.0598298
		0.00122985	-0.00154373		-0.0305664	-0.00927841
		0.00457321	0.00406503		-0.0131431	0.00582766
		0.0484063	-0.0301248		0.00214787	-0.00100676
		0.00499546	0.00657069		-0.16523	0.0428027
		-0.0108723	0.00570618		-0.0966184	0.00580705
		0.050447	0.00743095		-0.125885	-0.00996268
		0.0278732	-0.0451139		-0.12075	0.00197782
		-0.000208591	-0.00737886		-0.060134	-0.00509747
		-0.00470065	0.0848118		-0.0842669	-0.0206206
		0.00703864	0.0064504		-0.0712141	0.0525587
		0.0156391	0.0139942		-0.108031	-0.0182755
		0.00319764	0.00536958		-0.0917118	-0.0215236
		-0.00347891	0.00293678		-0.219623	0.00883516
		-0.00583152	0.0193655		-0.101834	0.0459504
		0.000762187	0.00516942		-0.000454484	-0.00542095
		-0.000867099	0.0110671		-0.0586778	-0.0160213
		-0.00558902	0.0016117		-0.00287546	-0.0229283
		-0.000107301	-0.0260239		0.00344598	-0.0118906
		-0.00355412	0.00625691		0.00459248	-0.0154814
		-0.00325556	0.00279964		0.000875953	0.010585
		0.0218569	0.00935504		0.00371012	-0.00891953
		-0.00462445	0.00490603		-0.00885786	0.0110777
		-0.000954331	0.00302398		-0.077527	-0.0121304
		-0.0052306	0.00506825		0.000598904	0.00143288
		-0.012512	-0.0886101		0.00502203	0.0105599
		0.0055275	0.00861787		0.0124217	0.0258176
		0.00103624	-0.00717059		-0.000189115	-0.00376631
		0.00445198	0.000868541		-0.0051276	0.00968669
		0.00177865	0.0125963		-0.00212069	0.0130889
		0.000165506	0.0393323		-0.0348199	0.0563738
		-0.00768659	-0.00747756		-0.000417998	0.00740415
		-0.00639086	0.00164784		0.00175582	-0.000941627
		-0.0163411	-0.0439359		-0.00474464	0.00146299
		-0.0179454	0.0498362		-0.0488253	0.0105919
		-0.0394658	0.133352		0.0645161	-0.129032
		-0.0177092	0.0679494		-0.00257911	-0.0076991
		-0.0026658	0.0682848		0.00407869	0.0878968
		-0.191449	0.0307494		0.00415367	-0.00433538
		0.00200966	-0.0012875		-0.15642	0.014279
		0.0169848	-0.00164024		0.000457137	-0.000959767
		-0.00297833	0.013399		0.00200691	0.0111048
		0.25	-0.232721		-0.00520196	0.00822206
		0	0		-0.0045617	0.00202915
		-0.00920573	0.0311624		-0.00685467	0.006596
		-0.0740095	-0.101836		-0.0139733	-0.0004673
		0.0166906	-0.0531821		-0.0013351	0.00211138
		0.0102225	0.0117815		0.00176901	-0.0307403
		-0.00644485	0.0391086		0.191208	-0.0416318
		0.0107212	0.0120225		-0.00597559	0.00967413
		0.00299783	0.00218373		-0.000488443	-0.00558135
		0.00521861	0.0222758		-0.00457342	0.0198911
		-0.0198161	0.0446777		0.00573103	-0.0246281
		0.0119437	-0.0266544		0.00205399	-0.00441066
		-0.00374546	0.00180209		-0.0022835	-0.00100609
		0.0103431	-0.00331714		0.000868984	-0.00840911
		-0.00125671	0.00519235		0.00529628	0.00116385
		-0.000333556	0.0100331		0.000476873	-0.00768709
		0.00493847	0.00274432		-0.00351199	-0.0136843
		0.0151669	0.0633233		-0.00526073	0.00292502
		0.0333245	0.0989842		4.51875e-05	-0.000335879
		-0.0169355	-0.0106664		-0.00277694	-0.00115617
		-0.0321596	0.0818319		0.00191409	0.00957079
		-0.0020918	0.151258		-0.00133781	-0.00491408
		-0.0185134	0.105597		-0.00650215	-0.00141113
		-0.000813934	0.0476778		0.00453552	-0.000613373
		-0.028596	-0.019789		0.00123917	-0.000656915
		-0.0332824	0.0728523		-0.00307912	-0.00543759
		-0.00880609	-0.0227369		-0.00282994	-0.000863705
		-0.0855171	-0.0250566		-0.00362125	-0.0128602
		0.00936208	0.0345216		-0.130078	0.0227275
		-0.0439991	0.0571849		-0.00175526	-0.00977486
		0.228377	-0.0571794		-0.00772796	-0.0259823
		0.00845436	0.0271648		-0.0180951	0.000535341
		0.00161888	0.00925871		0.000923701	-0.0154833
		-0.00776352	9.06628e-06		-0.0138862	0.0168288
		-0.00429484	0.0233035		0.0317781	0.0890522
		0.00150393	0.0220926		-0.089127	0.0218509
		0.0028585	-0.0186628		-0.000391648	0.00355735
		-0.00794286	0.000736303		0.000341159	-0.00494363
		-0.00707864	-0.0026561		0.00219403	-0.0124024
		0.020344	0.00165268		-0.00959999	-0.00327497
		0.925916	0.0498734		-0.00496735	0.00158341
		-0.0051876	-0.00405645		0.00759476	0.000617848
		0.00381559	-0.001229		0.011859	-0.0469169
		-0.000368353	0.000439983		-2.6363e-05	-0.00418374
		0.0180579	0.0278974		-0.00240177	-0.00239201
		0.0831123	0.0503241		0.00160169	0.0104466
		0.0108436	0.044838		-0.0373518	-0.074012
		-0.0353357	0.00217248		0.00743122	-0.00016625
		-0.00238012	0.037009		0.00822641	0.00885981
		0.0118342	-0.0163691		-0.0218454	-0.0485691
		-0.00734116	0.0716593		-0.0042677	0.00259689
		0.0248165	0.0198026		-0.0165402	-0.0566438
		-0.00863793	0.0362344		0	0
		0.101349	0.0802425		0	0
		-0.00169511	0.00441434		-0.00930673	-0.0646644
		0.0136185	0.0478215		0.00781912	0.0307475
		-0.00423091	0.0208019		0.00406012	-0.000872442
		0.014584	0.0362672		-0.00302435	-0.0042131
		0.0073274	-0.054187		-0.00186348	-0.00398296
		-0.00738792	0.0576457		-0.0213656	-0.0232905
		-0.0690606	0.0335031		-0.0783904	-0.0119006
		-0.00213741	0.0346129		0.00447294	-0.0200355
		0.0964828	0.0192697		-0.017792	-0.011829
		0.0156579	0.0233355		0.00027344	0.00279661
		0.0612984	0.103386		0.00566679	-0.0109473
		0.00236766	0.0173475		-0.0194586	0.0303265
		-0.0757974	-0.096548		0.00520064	0.0101783
		0.00763144	-0.0100519		0.00120118	-0.0234515
		-0.00554384	0.0164261		0.00715079	-0.0041406
		-0.0160879	0.0362377		-9.45542e-05	0.0026131
		-0.0167411	-0.0336939		0.00512318	-0.0012119
		-0.00873682	-0.0490877		0.0011517	-0.0287477
		-0.0549047	0.0752099		-0.0114201	-0.0189281
		-0.0947226	-0.0156928		-0.00197028	-0.0067003
		-6.2594e-05	0.0689256		0.00669302	-0.015859
		-0.0419603	0.0261905		0.00129047	-0.053127
		-0.00337767	0.0321099		-0.00821662	-0.0235701
		-0.00522842	-0.00227213		0.00624715	0.0117158
		0.00327519	0.00810797		0.00587532	-0.0197635
		-0.00515663	-0.00241289		-0.00639483	-0.0284883
		-0.000301446	0.0218522		-0.00342231	-0.0258835
		-0.00461115	0.033238		-0.00145703	-0.0270742
		0.012042	0.00375523		-0.0150941	0.00857888
		0.036757	-0.00618754		-0.00429938	-0.0340308
		-0.00418402	0.0463014		-0.00332665	0.00528287
		0.119956	0.0163089		0.00666112	-0.0221154
		-0.00380648	0.00378072		-0.0026455	0.00134857
		0.00486246	0.00384561		-0.0158065	-0.0147494
		0.0112207	0.0324929		0	0.0026316
		0.00236645	0.003189		-0.00991695	-0.0107215
		0.0821931	-0.0264134		-0.0182326	-0.00309823
		-0.0104235	0.00910471		0.00759278	-0.00575489
		-0.00249333	0.0250327		-0.0214892	-0.0181524
		0.00339419	0.0524723		-0.00403032	-0.0185987
		0.0227162	-0.0806781		0.00297537	-0.0268686
		-0.00482854	0.0461166		-0.000189067	-0.0165494
		0.0172923	0.0448982		0.00541487	-0.0140807
		-0.00446728	0.0150214		0.000571781	-0.0204979
		0.0119501	-0.0397219		0.0508482	-0.0595434
		0.0255525	-0.00326192		-0.0151715	-0.0183197
		0.00263608	0.00630027		-0.00248959	-0.0256726
		-0.00340766	-0.0111568		-0.00225526	-0.0189148
		0.00710029	0.0122394		-0.00664497	-0.0154526
		-0.0118757	-0.00636065		-0.00750312	-0.0187135
		-0.00502259	0.0172516		0.00406915	-0.0340393
		0.00513061	0.0180552		0.00331011	-0.0117351
		0.9512	0.0204222		0.00077309	-0.0181975
		-0.126673	-0.0719808		-0.000365952	-0.00856546
		-0.0645161	0.114477		-0.0443627	-0.0142295
		0.199747	0.0631264		0.00108766	-0.0137912
		0.183925	0.0138263		0.00443353	-0.00900763
		0.193396	-0.00774403		0	0
		0.0124706	0.0402177		-0.00463905	0.00332048
		-0.00667268	0.0637596		-0.064674	0.00448759
		-0.0154567	0.0284983		-0.0103621	-0.00279772
		0.000764919	0.039803		0.0136587	-0.00771696
		-0.0137084	-0.0021711		-0.00764046	-0.0111851
		0.0585765	0.0444681		-0.00118146	-0.017529
		-0.0502661	0.0842369		0	0
		-0.052864	0.0145536		-0.00993716	-0.0232977
		-0.00273163	0.0217953		0.000788445	-0.000605865
		-0.00859056	0.012706		0.0157575	-0.0177737
		-0.0132931	0.0204444		-0.0647385	0.00407028
		-0.0171228	0.02194		0.00586958	4.57314e-05
		-0.0132193	0.0621464		-0.00456967	-0.0569305
		0.534608	-0.162572		-0.00250822	-0.00664961
		0.0116835	0.00721295		0.0124551	-0.0240723
		0.137185	-0.0593048		0.00358906	-0.00303534
		0.00402567	0.00196185		-0.0102233	-0.0259967
		-0.0322581	-0.151611		0.0431483	-0.00909838
		-0.00523691	-0.0211241		-0.0245414	-0.00602416
		-0.00223912	0.000473436		0.0294574	-0.00963939
		-0.000984779	0.000864218		0.000898316	-0.0144508
		-0.00592915	-0.00319204		-0.0121818	0.00290947
		4.06073e-05	-0.00141277		0.0108308	-0.0242817
		-0.00116941	-0.00345154		0.0196277	-0.00718369
		-0.0039638	-0.00178442		-0.00165144	-0.00283605
		-0.00409166	-0.00508816		0.0297498	0.000431684
		-0.00219871	-0.00121315		-0.0265497	0.00227765
		0.0275302	-0.0053036		0.0067893	-0.0111045
		-0.00335727	0.0127581		-0.00175121	-0.0228189
		0.00479428	0.0252675		-0.0162003	-0.019482
		0.00625313	0.0107941		0.00469082	-0.0148606
		0.00297455	0.0140892		-0.00265011	-0.0137188
		-0.00168832	-0.000956902		-0.0116547	0.00089619
		0.00498296	0.00968232		-0.0161472	-0.00975833
		0.00763674	0.0132577		-0.0103593	-0.0193613
		-0.040553	-0.243472		-0.013992	0.00362537
		-0.0474741	-0.0429453		-0.00287368	-0.043833
		0.00161972	0.00280913		-0.0021103	-0.00555028
		0.00107339	-0.00668209		0.00114122	-0.0226968
		-0.00497906	0.0108997		0.00453716	-0.0085055
		-0.000420351	0.00132225		0.0232537	-0.0105669
		-0.0283405	-0.0480899		0.00325309	-0.010049
		0.0292643	0.0743735		0.00125212	0.00458587
		0.00188824	0.0059833		0.00507836	-0.0113539
		0.02028	0.00527004		0.001123	0.00245808
		0.000623352	0.003198		-0.00778433	-0.0032704
		-0.0243652	0.0429811		0.00965913	-0.017657
		-0.0112696	-0.213604		-0.0140077	-0.00253145
		0.0460244	-0.091515		8.34888e-05	0.00116132
		0.00154624	0.0125926		-0.00387933	-0.011161
		0.00438811	0.0789254		0.00485773	-0.0253245
		0.00562207	0.0229982		0	0
		0.149478	-0.00555169		0.00539406	-0.0236605
		0.0322581	-0.123463		0.00106339	-0.0122513
		-0.10166	0.0539524		-0.0225379	-0.00258938
		0.0427447	0.0291627		0.00949455	-0.0134213
		0.058783	-0.0379813		-0.00526583	-0.010521
		0.00593158	0.0346845		0.00267322	-0.00600041
		0.0502634	0.0828332		0	0
		-0.00428167	0.0308909		0.0374292	-0.00735196
		0.0176542	0.0214195		0.00780281	-0.00726034
		0.00497565	0.0101522		-0.00208139	0.0065666
		-0.014378	-0.00823379		-0.00956691	-0.0077031
		0.0258065	-0.125684		0	0.00222725
		-0.00176856	0.0100924		0.00195043	-0.00182306
		-0.00245799	0.0204099		0.0122573	-0.00575832
		-0.00496125	-0.00866192		0.00990369	0.000551691
		0.00176552	-0.00343861		0.00415027	-0.0128216
		0.061828	0.109718		-0.00449424	-0.0161816
		0	0.0089011		-0.00897588	-0.0183367
		-0.00595565	-0.00213998		-0.00260992	-0.00304803
		0.00113079	0.00306822		0.00267297	0.0140265
		-0.105914	-0.297689		0.0463226	-0.0111792
		0.0351262	-0.172487		-0.00962047	-0.0117603
		-0.0291154	-0.291394		0.0107892	-0.00597934
		0.0035573	0.0374486		-0.0205418	-0.00982365
		0.0448174	0.00700239		-0.00811529	-0.00967943
		0.000339095	0.0152618		-0.00164657	-0.0179707
		0.013669	0.00247889		0	0
		0.00478804	0.00933729		-0.00266885	0.00862689
		0.00764793	0.0187683		-0.0613413	0.00355467
		0.000364572	0.000778584		0	0
		0.0114931	-0.00360618		0.00932228	0.0295087
		-0.00339852	0.00041272		0.00155652	-0.0375267
		-0.00406232	-0.00203288		-0.00215513	0.00839263
		-0.0147943	0.0205001		0.00765458	-0.0297143
		-0.0528818	-0.0538896		-0.00124763	-0.00147709
		0.000886438	0.023137		0.00901094	-0.0122025
		-0.00498568	0.000223622		0.00396807	-0.00717972
		-0.113906	-0.117387		0.00134033	-0.00800875
		-0.00500665	0.01368		0.000282504	-0.021044
		-0.00182478	-0.0086084		2.22653e-05	-0.000921246
		0.0078076	0.0117701		-0.00128659	-0.0199819
		-0.000982579	0.00569442		0.00102595	-0.0237619
		0.000129791	0.0301295		0.0032413	-0.0105376
		0.0322581	-0.136147		0.0102608	-0.0102528
		-0.000430337	0.0165092		-0.00682309	0.0069997
		0.00891762	-0.0575987		0.015431	-0.0126926
		-0.00163921	0.00148207		-0.00314066	-0.0194884
		-0.0401567	-0.069228		-0.000998751	-0.0402046
		0.00119468	0.000977572		-0.000795019	-0.0224032
		-0.0358605	-0.0311596		-0.00376614	-0.00537399
		0.0101751	0.00342261		0.000836675	0.0110882
		0.0304087	-0.0128177		-0.0218195	0.00241503
		0.0616062	0.0100831		0	0
		-0.0105374	0.00738273		0	0
		-0.0218676	-0.00366973		0	0
		0.0253848	0.0212399		0	0
		0.00230436	0.0147369		0	0
		0.0438172	-0.0248422		0	0
		-0.00486904	0.00505257		0	0
		-0.0676803	-0.215515		0	0
		-0.0691624	-0.00415269		0	0
		-0.00512644	0.00742954		0	0
		0.00136655	-0.00238489		0	0
		-0.00592188	0.00762407		0	0
		0.00810864	0.0242782		0	0
		-0.0118539	0.0192985		0	0
		-0.00912037	0.00497906		0	0
		0.0075668	0.0394913		0	0
		-0.0401045	0.0323446		0	0
		0.00947938	0.00627687		0	0
		-0.0946954	0.0732723		0	0
		-0.00165712	-0.0104422		-0.00469955	-0.0186309
		-0.0204793	0.0362718		-0.00491996	-0.0115861
		-0.0105492	0.0224662		-0.00104814	0.00398369
		0.0746908	-0.118701		-0.00284225	-0.0108482
		-0.0205103	0.00923229		0.0135495	-0.0137896
		0.000671822	0.00178457		0.000377136	-0.0265874
		-0.00150343	0.00496531		-0.00724395	-0.0345667
		-0.134663	-0.193948		-0.0045148	-0.0340533
		0.0173894	0.0399566		-0.00247534	-0.0319217
		-0.140222	0.0452556		0.0114477	-0.0156851
		-0.0440295	0.0190834		0.000671009	0.0249568
		0.00413442	0.00442572		0.0180664	-0.0019008
		0.00723206	0.00585722		-0.00204136	-0.0137582
		-0.00364607	0.00987422		0.00686886	-0.0195451
		0	-0.574352		-0.00620102	-0.0326615
		0.00451949	0.0770655		-0.00323461	-0.0191119
		0.00557088	0.0728024		-0.0506484	0.00320683
		0.0191037	0.0206643		0.0019802	-0.0155752
		0.0301958	-0.0265827		-0.00612549	-0.00953461
		0.0138067	0.0436129		0.000427389	-0.0132362
		0.0154644	0.0529837		-0.000858178	-0.00185358
		0.0858462	-0.010217		0.00191787	-0.019716
		-0.0163812	-0.0234536		-0.0449161	-0.0153525
		0.00835553	0.123178		-0.00257218	0.00234206
		-0.000257851	0.0267169		-0.0230777	0.00304254
		0.0574566	0.0613412		-0.0474811	0.0133284
		0.00194604	0.0307697		0.00440433	0.00623282
		-0.0244066	0.0342407		0.00338509	-0.00286413
		-0.00828694	0.0284638		-0.0065492	-0.020629
		-0.0562708	0.0781235		-0.0114226	0.0127779
		-0.0445396	0.076627		-0.006484	-0.0158261
		0.0703641	0.0286019		-0.00203089	-0.000377851
		-0.00456278	0.041207		-0.00150506	-0.00980295
		-0.0909091	0.0262818		-0.0437133	0.00397466
		0.0040943	0.0324306		-0.00298603	-0.00100622
		-0.0227555	0.0665256		-0.0014595	-0.00636558
		0.000824811	0.0475041		-0.000546667	-0.0109342
		-0.035622	0.033449		-0.0493623	-0.0161278
		0.0161646	0.102631		0.00106547	0.00427917
		-0.0121489	0.0416836		0	-0.000462757
		-0.0362988	0.0580469		0	-0.00076912
		-0.0176117	0.0422617		-0.00204021	0.000226028
		-0.0262059	0.0453295		-0.00867775	0.00225538
		0.0102749	0.0618815		-0.0311702	-0.00102115
		-0.022153	0.0437629		-0.00516048	0.00175629
		-0.00100681	0.0148272		-0.000743414	-0.00258274
		0.00543481	0.0225496		0.0132551	-0.00962779
		-1.35509e-05	0.0318407		-0.103939	0.00620676
		0.00520801	0.0609625		-0.001442	-0.00427772
		0.00308903	0.0249046		-0.00423429	-0.000616975
		-0.0909091	-0.00608075		0.00237583	-0.0222188
		0.0368221	0.0293443		0.00408565	-0.00734656
		-0.0110199	0.0566971		-0.00353009	-0.00240732
		-0.00094142	0.0393492		-0.00146552	-0.0120869
		-0.00120226	-0.00894003		-0.00702123	-0.0125612
		0.0400576	0.028509		0.00422837	-0.0121599
		0.0114191	0.0383009		-0.00128544	-0.0105851
		-0.0132471	0.0239809		-0.0022189	-0.0590499
		0.0125024	-0.00423935		-0.0287733	-0.0380191
		-0.00325552	0.0185811		-0.00443938	-0.0407405
		0.0150817	0.051163		-0.00058905	-0.00930358
		-0.00162561	-0.00523383		0.00201208	-0.0666192
		-0.0162597	0.00933491		-0.0718402	-0.024848
		-0.000414204	0.049297		0.00207997	-0.038985
		0.0301954	0.0219599		-0.000932147	-0.00639764
		-0.00219306	0.0361137		-0.00921651	-0.0658907
		-0.00943743	0.0213062		-0.0514964	-0.0448865
		0.0491932	-0.00898145		-0.00850881	-0.0468299
		-0.00250413	0.0164886		-0.00279346	-0.00424475
		-0.0052929	-0.00779602		-0.00650964	-0.032127
		-0.0219456	0.231797		-0.0537603	-0.00565684
		-0.0139267	0.0668038		-0.00578727	-0.0230187
		0.0154256	0.0790136		-0.00415634	-0.00297966
		-0.0111913	0.0133432		-0.00352298	-0.0342701
		-9.56328e-05	0.0187681		-0.0688268	-0.00688769
		-0.00601906	0.00798926		-0.00977276	-0.0236374
		-0.00639021	-0.00150639		-0.015801	0.0148986
		0.0389699	-0.3843		0.00761492	0.00236965
		0.0579801	0.0888206		-0.00350471	-0.00157367
		-0.0113369	0.206472		-0.0043771	-0.00808044
		-0.0981516	-0.422737		-0.000669735	-0.00426099
		0.0196237	0.0272831		-0.00283579	-0.00194033
		0.013242	-0.00292247		0.0140314	-0.0101295
		0.0183112	0.0139355		0.0508416	0.000959864
		-0.139133	-0.259506		-0.00826038	0.0116971
		0.00781942	0.00465188		-0.0042037	-0.0102264
		0.0136955	0.0416585		0.00606478	-0.0153071
		0.113903	-0.15295		0.0134434	-0.0390809
		0.225556	-0.405203		-0.015591	-0.0501794
		0.194847	-0.185668		-0.00853523	-0.0381165
		-0.0200984	0.00776394		0.00842587	-0.0850926
		0.0237486	-0.04316		0.00181448	-0.0129908
		0.0109508	-0.106932		-0.00346836	-0.0330982
		-0.00640176	0.0387053		0.000490643	0.00140509
		0.00229242	-0.1275		0	-0.000329321
		-0.0189604	-0.121721		-0.00716321	-0.0225815
		0.0108224	-0.0674875		0.0056045	-0.0235049
		-0.00314254	-0.138485		-0.0913249	-0.0272059
		0.0388235	-0.197691		0.010051	-0.0389645
		-0.0361545	-0.198156		-0.0483901	-0.0160238
		-0.015926	0.00363557		-0.00839175	-0.0296657
		0.0227471	-0.0515101		-0.0453766	-0.0140554
		-0.00649862	0.00609297		-0.00313159	-0.0285477
		-0.0229361	-0.00539776		0.0056666	-0.0378325
		-0.0758279	-0.141726		-0.0313602	0.0171208
		-0.00239977	0.00047703		-0.0219829	-0.0303284
		0.00896158	0.00244126		-0.0281204	-0.00032324
		-0.0016577	0.0087554		-0.0322581	-0.00159222
		0.0063378	0.0213174		-7.69376e-05	-0.0383294
		0.00139358	0.00937877		0.000364543	-0.00246559
		0.00909892	-0.00776885		0	-0.0322581
		0.000150451	-0.00272637		-0.0322581	0.16129
		-0.00698763	-0.00533326		0.0124688	-0.0223436
		-0.0413113	0.0264849		0.00416322	0.0118419
		5.04723e-05	0.00999299		0.000386145	0.0162476
		-0.000339972	0.0240701		-0.000214828	-0.00318872
		0.0142858	0.00551086		0.0060089	0.00391151
		-0.0109158	-0.000167348		0.0175799	0.00379343
		-0.000880298	-0.0106096		-0.0269992	0.109252
		-0.031042	0.114864		0.00774819	0.00213322
		-0.00195241	-0.00011519		0.00283677	0.010159
		-0.00038664	-0.0076953		-0.0273875	-0.176277
		0.0323423	-0.0888026		-0.00497147	0.0582619
		0.0198475	-0.265303		0.0196776	-0.0694066
		-0.0765992	-0.378394		0.000211799	0.0075571
		-0.212055	0.0327937		0.00568642	-0.059385
		-0.000252202	0.0116306		-0.00906823	0.0184628
		-0.111806	-0.0464455		0.000795994	0.000630989
		0.00441295	-0.00224816		0.0264319	0.0568811
		-0.266763	-0.0607785		0.000215675	0.000193536
		-0.00405053	0.00065627		0.00878134	-0.00580399
		-0.00492394	0.00274664		0.00160222	-0.0214024
		-0.00239616	0.00328761		0.00704778	0.00416503
		-0.000874222	0.0262886		-0.00917028	-0.0290742
		-0.0306753	-0.0397572		0.0100163	-0.0105718
		-0.00685509	-0.00067053		-0.0170863	-0.00080159
		0.00421412	0.0166903		0.0424441	-0.00208984
		0.00187348	-4.36108e-05		0.0322581	-0.448029
		0.000358729	0.00319672		-0.0116748	-0.15166
		-0.0869352	-0.0112173		-0.00434915	0.000175772
		0.000249854	0.00546341		-0.124756	0.0206131
		-0.00330702	0.016947		-0.0188569	-0.00169271
		0.014854	0.00406686		0.0341508	-0.00789311
		-0.0496168	-0.019849		0.0614851	-0.00571476
		-0.000469026	0.002038		0.0134084	-0.0531635
		0.00111287	-0.000476812		-0.0179181	0.0169799
		-0.00208927	0.00133647		0.0701816	0.0166277
		-0.00376342	0.0069343		0.0483871	-0.524682
		-0.00550614	0.00786127		0.0322581	-0.456989
		0.012422	0.00386769		-0.051788	-0.0407996
		-0.0208634	-0.000225495		0.00583394	0.00646604
		-0.00696181	-8.78633e-05		0.117863	-0.153827
		-0.104983	0.0240937		0.00048573	0.00241716
		-0.0139975	0.00174697		0.016129	0.00440687
		0.00365115	0.00720322		-0.0322581	-0.0632842
		-0.0027195	0.0174645		-0.0322581	-0.383513
		-0.0408532	-0.00553493		-0.00483104	0.0108298
		0.00116446	0.0143404		-0.00719888	-0.208656
		-0.00522767	0.00586514		-0.151606	-0.083696
		-0.000363241	0.0536741		0.00245178	0.0198714
		0.00934068	0.0416508		0.0635497	-0.00279228
		-0.00583286	0.0154025		0.00776437	0.00686124
		0.0103956	0.0175544		0.0228025	0.162837
		-0.00595006	0.0333698		0.0923949	0.140352
		-0.0224463	-0.0580606		-0.00215527	0.000376033
		-0.0359339	0.0305664		0.00489603	-0.043695
		-0.00579441	-0.011199		0.00405196	0.00467368
		-0.0609767	0.0818854		0.0224689	0.0170393
		-0.00826542	-0.000115147		0.00735665	-0.0149602
		0.019133	0.00334491		0.000392424	0.00140236
		0.00786438	-0.00304001		-0.00312276	-0.0172555
		0.0291173	0.00329378		-0.000499251	0.0090571
		-0.00237623	-0.000148037		0.0482699	0.00776318
		0.00682324	-0.0146323		0.462366	-0.0215054
		0.00491604	0.00982231		0.484946	0.0483871
		-0.00148222	0.00399707		0.0263697	-0.00469208
		0.00310372	-0.0014952		0.0113732	-0.00537634
		0.00265548	0.00548763		0.333333	0.0322581
		0.0164335	0.0108443		-0.00192421	0.0308852
		0.00261376	-0.0774286		-0.0132989	0.0627703
		0.00975124	-0.000480422		0.0040277	-0.0316758
		-0.0065652	4.40799e-05		0.000378821	0.014227
		0.000336005	0.026255		-0.0180675	0.0235448
		-0.0131113	0.0276622		-0.000576037	-0.00246779
		0.00543457	0.0202218		-0.000750188	0.0390681
		0.0260022	0.0211579		-0.00028133	0.000111662
		0.00118062	0.0120387		0.0645161	-0.422311
		0.00938577	0.0164564		0.00017343	0.00241447
		-0.00282733	0.00211039		0.0261711	-0.0165074
		-0.0116659	0.0027849		-0.00196343	0.00845757
		0.0456985	0.0341161		-0.00273328	-0.0128903
		-0.0103958	0.0199513		0.00521672	-0.000644647
		-0.0100193	0.00728476		0.00370109	0.00812163
		0.0125826	-0.0227634		0	0.0310293
		-0.0452871	0.00260578		0.129032	-0.322581
		-0.0266305	-0.00933717		-0.000736047	0.0330356
		0.0345079	0.0450904		-0.000379385	0.0315691
		-0.00368296	0.0146271		0.00326829	0.0206716
		-0.00174437	0.0532109		0	-0.290323
		-0.0149345	0.0135741		-0.0666661	-0.00121229
		0.0208059	0.0145904		0.0403129	0.581541
		-0.0917085	0.00431126		-0.142698	-0.0333388
		-0.0796109	-0.0381092		0.65757	0.048389
		-0.0175527	0.0161775		-0.000784009	-0.00496628
		-0.0454534	0.0137674		0	-0.0322581
		0.0178654	0.0275184		0.00673112	-0.0322581
		-0.00229076	0.029189		0.0162408	-0.0455404
		-0.0254046	-0.0736682		0.0238991	-0.00444387
		0.00284838	0.0143003		-0.0674812	0.00821329
		0.0323713	0.0335103		-0.0020858	-0.00552168
		0.00444838	0.0232003		-0.0100169	-0.00338827
		-0.00542553	0.00692689		0.00642784	-0.0742331
		-0.00630217	-0.000839405		0.000817609	0.00933149
		0.0233957	0.0280408		-0.00101994	-0.00718933
		0.0882186	-0.492652		0.102758	-0.151008
		0.0110717	0.00162157		0.00177364	-0.00370863
		0.02781	-0.00526711		-4.2495e-05	-0.00416988
		-0.0244655	0.0502551		-0.0195284	-0.0258458
		-0.00165334	0.00436693		0.00202231	0.00147967
		-0.0187328	0.0350249		-0.000567357	-0.000271444
		0.000214079	0.023476		0.00107761	-0.011795
		-0.0316566	0.0283972		0.0107594	0.0167293
		0.00360003	0.0153495		0.00108168	-0.0212614
		-0.049307	-0.0463155		0.00131685	-0.00321673
		0.0277318	0.110926		0.0035392	-0.00630189
		0.000938813	0.0532822		0.00578681	-0.00167796
		0.00196706	-0.0184124		-0.00115606	-0.0455454
		0.00781329	0.112086		-0.00211834	0.0517524
		0.0267562	0.0821259		-0.000939942	-0.0150361
		-9.52072e-05	0.0613738		0.0961058	0.0744792
		0.0138332	-0.0304026		-0.00105765	-0.0260844
		0.0199339	0.0639343		-0.000621018	0.000882827
		-0.00930916	0.0634248		-0.000916757	-0.0223658
		0.0377875	0.0316255		-0.00894242	-0.00480045
		0.0365155	-0.0173162		0.00165909	0.00105135
		-0.0165787	0.0341975		-0.00296734	-0.0162061
		0.000341871	-0.0227061		0.0024134	0.00457887
		0.0161675	-0.0516286		0.000163625	0.000848121
		0.0004723	0.00152968		0.00350609	-0.0309841
		0.00189428	-0.0412007		0.00290149	-0.0531385
		0.0261458	-0.0170951		0.00121093	-0.023845
		0.011589	-0.0184752		0.000618387	-0.0180987
		0.00340457	-0.0371368		-0.00108803	-0.0334766
		0.00750787	-0.000730736		-0.00116673	-0.00404643
		-0.00796283	-0.0636841		-0.0011477	-0.00472544
		0.0269472	-0.00857664		-0.0105725	0.00207394
		0.0235198	-0.0397349		-0.00285214	-0.00473926
		0.00991127	0.035855		0.000178392	0.000764282
		-0.0176304	0.00397815		0.00264041	-0.00694295
		-0.00284014	6.20506e-05		-0.022716	-0.050237
		-0.0101479	0.109466		-0.000504731	-0.00575251
		0.00699061	0.055506		0.00670183	-0.0112332
		0.0458639	0.0395637		-0.00243432	-0.0102851
		0.112921	0.062797		0.00035434	-0.0156979
		0.0173606	0.0312283		0.00502968	-0.023235
		-0.0202122	0.0894989		-0.00392032	-0.0390946
		-0.00905897	0.0213187		-0.00667326	-0.00101703
		-0.0227311	0.0997946		-0.00513052	-0.0123868
		-0.054837	0.0859628		-0.0209009	0.00291694
		0.0107988	0.0743463		0.00886722	0.008009
		0.015506	0.0440912		0.000699213	0.0114472
		-0.0216154	-0.027068		-0.00989481	-0.0483425
		0.00821689	-0.0025881		-0.00326311	0.0156074
		0.0187424	0.124198		0.0100721	-0.0309747
		0.0269162	0.0456126		0.0192394	-0.0419664
		-0.0495914	0.0314805		-0.00395848	-0.0223868
		0.0127862	0.0662831		-0.0101133	0.00567255
		-0.00858431	0.0749758		-0.00543164	-0.00282529
		0.0100966	0.113915		0.0167827	-0.0042057
		0.00423324	0.0312445		-0.00210983	-0.0271772
		0.00255039	0.0759163		0.00167031	-0.00492871
		0.0129008	0.125618		-0.0121676	0.0294747
		-0.0163072	0.0899805		0.000530413	-0.0140278
		0.00341045	0.0738468		0.00365593	-0.00285118
		0.00419487	0.0561433		0.00373596	0.0126318
		-0.00232315	0.0486826		0.00374849	0.00138928
		0.00366089	0.0787633		-0.00335525	0.00993993
		0.0107707	0.0841396		4.14861e-05	-0.0174674
		-0.0476205	0.100784		-0.00414697	-0.00813921
		-0.00564615	0.0517173		0.0061764	0.000361964
		0.00131071	0.0772099		-0.00334406	-0.00215176
		0.0197797	0.0595073		-0.0138607	-0.0186884
		0.000553261	0.0895456		0.000493701	-0.00825701
		0.0189892	0.0898525		-0.00160638	-0.00138043
		0.00591871	0.102844		-0.00641482	-0.0558131
		0.0200774	0.111771		-0.0346803	-0.0825282
		-0.0235016	0.137417		-0.00441379	-0.037856
		-0.0224699	0.0360553		-0.0101417	-0.0382004
		-0.0110816	0.0893513		4.11852e-05	-0.025942
		-0.0289473	0.020001		-0.00162175	-0.026299
		-0.00233515	0.00829256		0.00112382	-0.00539413
		-0.0204644	0.045465		-0.00233925	-0.0177857
		0.0104842	0.08205		0.0040981	-0.00192629
		-0.0119514	0.0446638		0.00119974	0.00294949
		0.00133383	0.0787893		0.00582558	0.00177564
		0.0218283	0.128724		0.00438649	-0.000337787
		0	-0.00119474		0.00401196	0.00290316
		0.016129	-0.191398		0.0120423	0.00714401
		0.00425309	0.0287779		0.018891	0.00232563
		-0.00710021	-0.0125758		0.00409171	0.000714746
		-0.02212	0.0584844		0.0117243	0.0256028
		0.00595135	-0.00478712		-0.0889598	-0.112418
		-0.00118749	0.0879414		-0.00128284	0.0166561
		0.00496656	0.0838323		0.00796097	0.0228416
		0.0777618	0.124191		0.00636876	-0.00912396
		0.0196339	0.0541714		0.000528491	-0.0249423
		-0.0164746	0.0609099		0.0021337	0.0145964
		-0.00592996	0.0054111		0.00437016	0.00721281
		-0.0221131	0.035123		-0.000334208	-0.00974724
		-0.0273702	0.061626		-0.00989906	-0.0485471
		0.0195032	0.0492868		0.00188443	-0.00228204
		-0.0623533	0.0565767		0.00127334	-4.86708e-05
		-0.00916586	0.0579442		0.00651437	0.00350602
		0.0219761	0.0652943		0.00919609	0.00565421
		0.00264382	0.0193292		-0.0156599	-0.0333492
		-0.00717411	0.00860532		0.0230853	0.00866374
		-0.00903976	0.00236807		-0.00629995	-0.0500661
		0.00853979	0.0251921		0.000666103	0.0132568
		-0.000234123	0.00733978		0.0574985	0.0486802
		-0.0216731	0.00691042		0.00393964	-0.0197492
		-0.000505874	0.000254098		-0.00492955	0.0035456
		-0.00902728	0.014277		0.0043611	0.00271005
		-0.000356369	-0.00426787		-0.005534	-0.000423464
		0.00342079	0.0154357		0.0182073	0.00422146
		0.155914	-0.311056		-0.344274	-0.310691
		-0.0603292	0.00797174		-0.00322671	-0.0114739
		-0.000619973	0.00325207		-0.0161158	-0.0309011
		0.0130215	0.0502362		0.0395464	-0.00395884
		0.0294336	0.0547095		0.0337259	-0.0313404
		-0.0373942	0.0226286		-0.0059895	-0.00942078
		-0.00566099	-0.0040605		0.0023497	0.00209976
		-0.149598	-0.145698		0.00379108	0.00178474
		0.0258065	-0.401616		-0.00740847	0.0357257
		0.0141664	0.00791817		0.00718566	-0.0230712
		0.00443659	0.0101763		-0.00590365	-0.0460078
		-0.009023	0.00369547		0.00165311	0.0009879
		-0.00720587	0.00207798		0.00356868	0.00910846
		-0.00918781	-0.00967609		-0.000253564	-0.00774683
		-0.0131911	0.0376808		0.0082363	0.00373316
		0.010796	0.00598784		-0.00934552	-0.00137542
		0.0463524	0.0310231		0.00725884	-0.0421832
		0.0105981	0.00273227		0.00433246	-1.85968e-05
		-0.0102973	-1.43905e-05		0.000674952	-0.0026491
		0.00919017	0.0116346		0.0034873	0.000972649
		0.0608309	0.147564		0.000922197	0.000952976
		-0.0037557	-0.00231957		-0.0216375	-0.0325373
		0.0645161	-0.193324		0.0086	0.0103619
		-0.0437061	-0.0463284		-0.00105286	8.05771e-05
		0.0621289	-0.23314		-0.0059374	-0.00439466
		-0.131137	-0.104207		0.00764526	-0.0011464
		0.000150534	-0.00276306		-0.0037208	-0.0143699
		-0.0867827	-0.139666		-0.0100115	-0.00515653
		0.00760251	-0.00722123		0.0207566	0.0119339
		-0.0246954	0.023459		0.00190463	-0.0088534
		-0.0619772	0.000167742		-0.0145284	0.0428461
		0.00796392	0.0288381		0.00850212	-0.00428187
		-0.0380017	-0.0527431		-0.00725806	-0.0295502
		0.0139944	0.0118623		0.0044398	0.00742495
		0.00840265	0.012717		-0.017073	-0.0461781
		0.0333795	0.0159064		0.00529922	0.0107942
		-0.127576	-0.120531		-0.0307888	-0.00175005
		0.0125874	-0.0131178		0.0113576	-0.0226042
		0.0220778	0.00387294		-0.0138569	-0.0274256
		-0.0210704	0.0158024		-0.0216144	0.00275779
		-0.00271707	0.0261613		-0.0689613	0.0290963
		0.00718922	-0.0201212		0.00174859	-0.0191797
		-0.0330343	0.000360625		0.00330516	-0.0077296
		-0.0573875	-0.0766609		0.0167777	0.00276075
		0.010677	-0.246555		0.0157198	-0.00244914
		-0.00984279	-0.0186805		-0.0123375	0.000441107
		0.020276	0.0156332		0.0358095	0.0183105
		-0.00937927	0.00837954		0.00044446	0.00161262
		0.0382256	-0.0998143		-0.00258957	0.00155783
		-0.0184554	0.0200215		-0.000540453	-0.00213761
		-0.215284	0.317377		-0.0113244	-0.00204321
		-0.0356505	-0.0445821		0.00768895	0.00128262
		-0.0460548	0.012999		-0.000569549	0.00272896
		0.0774746	0.0593299		-0.340483	-0.34323
		0.00516463	0.026632		-0.00335164	-0.00956424
		0.00303106	-0.0446251		-0.392063	-0.320312
		0.0353941	0.0253574		1.28867e-05	-0.0200991
		0.0528196	-0.00879157		0.00183273	-0.0109403
		0.0393955	0.0241806		-0.00118962	0.00412738
		0.0346228	0.0269867		0.00485098	-0.00227783
		0.0728775	0.0263063		-0.00906826	0.0423791
		0.0275143	-0.0076174		0.00478571	-0.0232319
		0.0205132	-0.0192963		0.00260502	0.00339696
		0.0456088	0.0458645		-0.000824544	0.00149447
		0.0292729	-0.0226251		-0.00335222	0.00167945
		-0.42221	0.0148242		-0.000810805	-0.0128251
		0.0190481	0.0899075		0.000846938	-0.00283212
		0.0253433	0.00974126		-0.000283528	-0.00682339
		-0.0890233	-0.0582092		0.00344716	-0.000156305
		-0.0460942	-0.0247313		0.00126743	0.0104282
		0.000800718	-0.0399613		-0.00995049	0.000573267
		-0.0463447	0.0405163		0.00696741	0.00466155
		-0.0156385	-0.131986		0.0174974	0.0117468
		0.00717997	-0.0317625		-0.0323689	-0.0358728
		0.0115628	-0.0197483		-0.000244707	0.00166498
		-0.0732676	-0.103532		-0.0211661	-0.0995825
		0.142755	0.143183		-0.0090013	-0.00675902
		0.0106219	0.0070807		-0.00101052	-0.00821956
		0.00127053	-0.0157761		-0.000166307	0.00231324
		-0.0274679	-0.00913249		-0.00921751	-0.0133516
		-0.00641357	-0.0244834		-7.55728e-05	-0.00142168
		0.207962	0.148999		0.00132762	-0.00270095
		0.0233287	0.047458		0.00348544	-0.00448462
		0.164826	0.0255968		-0.0124328	-0.0261442
		-0.0667246	0.0103088		0.00193734	-0.0233109
		0.054646	-0.000143032		0.00276202	-0.0274113
		0.0491869	0.0975656		-0.205268	0.0394163
		0.0492049	-0.0170259		0.00153092	0.00461072
		-0.00397334	0.0237636		-0.00429457	-0.0104799
		-0.0419157	0.0732471		-0.0322581	-0.750696
		0.0753844	0.0142539		0.296774	-0.183017
		0.182595	-0.0149742		0.00827796	0.0406348
		0.197184	0.0149303		-0.0174274	-0.0138384
		0.424101	0.163923		0.0489337	0.0037225
		-0.0113095	0.0781998		-0.00239336	-0.00649865
		-0.150538	-0.196212		-0.0011635	-0.0120297
		-0.0143844	-0.250081		-0.00414251	-0.0252946
		0.0160905	0.00522235		0.00989541	-0.00518025
		-0.0164147	0.0328434		0.00916413	0.0132917
		0.0090296	0.114706		-0.054673	0.0844247
		0.0168015	-0.00675743		0.000250677	0.0119916
		0.4234	0.137814		-0.103733	-0.0426615
		0.356138	0.182151		0.00211695	-0.0212987
		-0.0881095	-0.0669716		-0.0625776	0.0150423
		-0.311072	-0.125235		-0.00372116	-0.0387732
		0.0823584	0.0461285		0.0677419	-0.363515
		0.0206304	0.00902737		-0.00286738	-0.0209214
		0.0914012	-0.0925669		0.0153053	-0.0411516
		-0.338343	-0.281891		0.0253808	-0.299386
		0.00600526	0.0245571		0.00155751	-0.0119826
		-0.0355847	-0.0854087		0.000119551	-0.000961952
		-0.0199987	0.0349335		0.00582674	0.00116952
		0.343193	0.0643249		-0.0108785	-0.0101275
		-0.0208189	0.0288527		0.00525131	-0.00533809
		-0.0384467	0.0478643		-0.0136693	0.0506331
		0.00125658	-0.000382298		-0.0255274	0.0233641
		0.0204369	-0.00110234		0.19185	-0.013319
		-0.00611187	0.00179207		0.0266293	-0.00312888
		-0.0305613	-0.0206251		-0.0113993	-0.0259362
		-0.019044	0.014739		0.00672429	0.00174534
		0.00768125	-0.00615925		-0.0170865	-0.0784541
		-0.0584286	-0.0580164		0.00624999	-0.0122414
		0.0243507	-0.0129811		0.00259297	0.00499263
		0.294928	0.0865102		0.0865807	-0.101926
		-0.0258465	0.0320398		0.0703856	-0.137835
		0.280895	0.0892578		0.0123922	0.0104839
		0.00962315	-0.0133798		-0.0438416	-0.0284824
		-0.0109339	0.00539758		0.100232	-0.0149798
		-0.0570429	0.0566851		-0.00262016	-0.000318073
		0.0640615	0.00402362		-0.000403892	0.0059088
		-0.0115234	-0.0324778		0.00281614	0.00320021
		-0.0326643	-0.00778776		-0.0106479	-0.0425229
		-0.00325736	-0.0541007		-0.155135	0.0319943
		0.0198169	0.0169367		-0.00527968	-0.00228522
		0.0762081	-0.0128059		-0.0278237	-0.0952226
		0.0400356	0.00400791		0.00225405	-0.0035878
		-0.0231232	0.0103643		-0.0255239	0.00793771
		-0.00755379	0.010447		0.00928685	0.00315426
		-0.0147352	-0.0148188		-0.00548993	-0.0412422
		0.0162352	0.0310633		0.00764273	-0.0160363
		-0.0132002	0.0436481		-0.00348942	0.005975
		0.0251346	-0.0246516		0.0014918	-0.000726701
		0.00367162	-0.0194625		0.000174923	-0.00123372
		-0.00536167	0.0118327		0.0144791	-0.0100018
		0.000887903	-0.000183817		-0.0106851	0.00201803
		0.0426257	-0.0174481		0.00275078	-0.155844
		-0.00699257	-0.00554331		-0.000584142	-0.00479487
		0.0110384	-0.022298		0.00349888	0.00477498
		0.00569357	0.00665407		-0.0445342	0.0282397
		0.0120016	-0.00884006		0.00232732	-0.00986672
		-0.00084546	-0.00580239		0.014544	0.0233329
		0.0060756	-0.0360895		-0.0221495	-0.0324824
		-0.0152119	0.00423711		0.00123184	-0.00531217
		0.0680262	-0.0277679		-0.0185232	-0.028732
		0.00175941	0.00112368		-0.000584351	-0.00143678
		-0.0100413	-0.0266812		0.00783613	-0.00686377
		0.0155882	0.00718413		0.00183666	-0.00240324
		0.000866998	0.0108747		0.00381839	-0.014114
		-0.0416909	-0.0276364		-0.00575388	-0.00773376
		0.00454337	0.000109292		-0.0141114	-0.0199015
		-0.00376168	-0.00691719		0.0133466	0.00570123
		-0.0122848	0.0179665		0.00852531	0.00776054
		0.0121008	-0.0132119		0.00596603	0.00478367
		-0.0294944	-0.0233818		0.00831999	-0.0482466
		0.00427829	-0.00725779		-0.00289006	-0.00998872
		0.0388018	0.0802663		-0.183833	-0.165839
		0.0317649	-0.00726884		6.41135e-05	-0.00433585
		0.00450137	0.00219007		-0.0241908	-0.0372286
		0.00208972	-0.00304991		-0.000317355	-0.0062868
		-0.117002	-0.0925115		-0.00446614	-0.00828826
		-1.07341e-06	-0.00396777		0.0123548	0.0112932
		0.00357551	0.00122577		-0.00562685	-0.00746024
		0.072848	0.0365016		0.0150348	-0.0607715
		-0.0386828	-0.0430659		-0.00231977	-0.00661132
		0.00474217	-0.00138038		0.000176386	0.00089394
		0.00459238	-0.00609992		-0.00246411	0.000522287
		0.00584135	-0.00438486		-0.00467677	-0.00468184
		-0.00820888	0.00100484		0.00405179	-0.00039768
		-0.0161913	-0.393011		-0.00566977	-0.00603212
		0.0218388	-0.0141152		-0.00189351	0.00513189
		-0.0233253	0.0266587		-0.013633	-0.0159992
		-0.00469241	-0.0116357		-0.000182981	-0.00765899
		0.00310354	0.00684155		-0.00546174	0.0154188
		0.00387668	0.00787361		0.0141779	-0.0239362
		-0.00408348	0.00667845		0.00191669	0.0069229
		-0.0226885	-0.00547379		0.00291479	-0.0117885
		0.217204	-0.296094		-0.000778458	-0.0086757
		0.015122	0.107616		0.00113467	-0.0193986
		-0.117438	-0.154531		-0.000595979	-0.00380524
		0.0338465	0.0939519		-0.00455776	-0.00135975
		-0.113555	-0.00968773		-0.00343794	-0.00936592
		-0.120647	0.0442181		0.00771634	-0.000696589
		0.100732	-0.119162		-0.0154491	-0.0110575
		0.00437292	-0.0444397		0.0746786	-0.0485548
		0.0864755	0.07273		0.0122041	0.0106318
		-0.00213087	0.00382811		-0.00147352	0.000319827
		0.0813256	0.0915592		0.000798878	-0.00817247
		-0.0251632	0.0126325		-0.00096436	-0.00189717
		-0.0261317	0.0378065		-0.00427478	-0.00239116
		0.0665643	-0.0116532		-0.00164076	-0.00795348
		-0.00912041	-0.000809126		0.001439	0.0138583
		0.0334041	0.0862576		0.000565435	-0.0103512
		0.00726628	0.0801524		-0.000939429	-0.00967254
		-0.0167833	0.0436507		0.0508174	-0.170161
		0.0151123	-0.0188678		0.000667052	-0.00770359
		0.0276253	0.0159354		0.000445263	-0.0019181
		-0.0771527	-0.0080368		0.00086744	-0.00755381
		-0.0707275	-0.0282893		-0.0380885	0.0785389
		0.0168437	0.0252255		-0.0122026	-0.0627674
		-0.0676082	-0.0438211		-0.00197462	0.00837981
		-0.0159492	-0.0376954		0.0211947	-0.0736545
		-0.00460829	0.00550822		-0.0192611	-0.217539
		0.00277326	-0.000319194		-0.0187387	-0.0264178
		-0.0178345	0.00166065		0.00126622	0.0115358
		0.00688402	-0.00505907		-0.00699496	0.00415252
		0.00814135	0.00374318		-0.0242001	-0.0339233
		0.00809926	-0.01629		-0.00231476	0.00506645
		-0.0113918	-0.0051542		0.0130026	-0.0534607
		0.00689981	0.00483842		-0.000146665	-0.000161649
		-0.00381812	0.00211201		0.00566839	-0.0085352
		0.00539348	0.000491337		-0.00904291	-0.0152029
		0.00058022	-0.00244923		-0.128989	-0.0741774
[truncated: 6,727 more rows]

## Sheet: SFig7
		S7e - Stability				S7g - Delta Field Width
		Baseline	Control	Ketamine		Baseline	Control	Ketamine
Mean		0.329672	0.245225	0.0791723		-1.49323	1.54084	0.713345
Cells	Females	0.482928	0.509596	0.0464507		-10.5563	32.6125	-20.2162
		0.383861	0.533933	-0.0451017		-5.84645	6.46211	-6.57326
		0.21709	0.077104	0.0042105		-17.5705	31.8873	10.1199
		0.300504	0.167192	0.0443755		20.0879	-17.0267	57.1056
		0.39872	0.17956	0.107156		11.8407	23.9568	-10.021
		0.393722	0.369243	0.0148205		-7.05753	-11.3582	-37.9055
		0.49449	0.544443	0.0361872		2.39313	-42.1076	-40.0208
		0.528795	0.483207	0.101158		-2.11032	10.9146	11.0506
		0.331151	0.148079	-0.0103232		-20.0026	-10.3745	-8.91877
		0.380453	0.050347	0.0507388		13.9433	42.1881	1.10937
		0.340935	0.184874	0.0299776		-4.52897	8.92855	-3.76029
		0.247464	0.0880468	0.0150702		-10.2023	-12.4384	-14.723
		0.259427	0.132497	0.0566997		-0.530828	8.65078	12.8938
		0.311093	0.155335	0.196919		21.699	0.670624	0.176851
		0.316895	0.290949	0.0969724		17.0267	11.1491	-0.926376
		0.522838	0.398359	0.0786278		-0.420249	11.3322	7.77918
		0.370539	0.228739	0.0698649		0.726558	-1.53946	-6.40771
		0.326367	0.334408	0.198156		-1.66615	37.3834	4.11551
		0.583113	0.184305	0.163383		7.16076	15.7133	6.36786
		0.327808	0.485075	0.263279		-2.97214	-4.80852	-15.6322
		0.457882	0.401817	0.130205		-3.60884	19.7271	15.3103
		0.341322	0.21927	0.0339785		3.6834	11.7188	-8.03999
		0.320258	0.31871	0.159288		-1.29292	26.1511	13.8855
		0.210982	0.204465	-0.0016844		11.5732	22.3367	-5.5284
		0.381105	0.394859	0.0511257		0.779451	6.01533	-1.42912
		0.29058	0.258128	0.10356		4.91032	3.27424	2.37613
		0.304339	0.335427	0.0561406		8.96667	17.9612	24.3879
		0.309623	0.26909	0.0390124		7.94422	-1.03907	4.75834
		0.332312	0.336495	0.0535633		-1.12448	-1.42397	-5.87645
		0.239841	0.249244	0.0441586		2.6609	5.13271	-9.81397
		0.354421	0.373339	0.0716295		2.72051	16.0484	2.03077
		0.238118	0.241753	-0.011611		1.44215	5.41281	12.417
		0.278968	0.270093	0.0910118		6.80272	8.83156	4.43904
		0.362515	0.328516	0.065057		2.75319	6.33618	5.28043
		0.273847	0.280773	0.0639519		-0.220742	-15.8671	-2.08044
		0.291459	0.266617	0.0453489		0.924262	5.62707	3.80629
		0.249372	0.230986	0.0850287		-1.06483	12.566	-2.27428
		0.25622	0.194874	0.123082		5.74202	15.8818	-2.76839
		0.327796	0.209522	0.0279056		7.45575	1.87378	-1.80316
		0.198014	0.19386	0.216407		-5.561	2.21969	-7.29234
		0.298452	0.280182	0.18218		-0.927621	17.1216	0.979189
		0.19027	0.14845	0.124367		0.495569	19.6058	-6.50494
		0.391968	0.366093	0.168596		0.656058	4.73413	-0.296339
		0.228581	0.155807	0.248197		-5.32151	-16.8842	0.105661
		0.309352	0.288456	0.130643		-7.27165	5.21732	-3.73104
		0.264802	0.216699	0.0888588		31.9679	2.4433	6.10334
		0.273497	0.214884	0.0835277		-0.296609	-8.00335	4.39011
		0.255638	0.175224	0.090086		2.78279	3.34546	6.51927
		0.207989	0.118764	0.0812336		29.9377	-45.6891	-3.51025
		0.330501	0.453602	0.107529		11.4939	4.62333	22.2181
		0.396723	0.381886	0.0578561		45.613	-11.9621	13.8375
		0.2481	0.491054	-0.0440585		0.482137	5.05599	47.3444
		0.411431	0.360475	0.0095616		-1.31496	9.37102	16.7634
		0.698375	0.61996	0.531085		0.405929	5.75835	2.11678
		0.321785	0.0969948	0.0350397		6.58061	2.18797	15.6879
		0.178504	0.185899	0.0787569		-6.61243	-10.7407	-2.70737
		0.300574	0.433468	0.0797858		-4.20896	5.22773	-1.80979
		0.194506	0.156149	0.0971514		18.8088	34.1708	7.44382
		0.183433	0.170978	0.0630621		-3.71727	1.80433	-1.69684
		0.232756	0.272403	0.0452773		3.59005	13.7198	-4.65756
		0.350463	0.21376	0.0445723		-8.70355	0.665415	-7.72069
		0.296997	0.173615	0.0600324		-6.91431	-0.0986433	-11.1655
		0.272705	0.225526	0.220998		0.522031	25.9207	48.6965
		0.276681	0.2128	0.230145		-4.21609	-15.2114	-12.1533
		0.232434	0.202466	0.154125		26.967	-8.91502	9.33181
		0.412292	0.483103	0.585509		0.448506	-3.663	1.56439
		0.24832	0.243878	0.234299		-33.23	-25.4478	-31.0154
		0.252799	0.216873	0.258766		2.98615	10.35	49.5178
		0.244675	0.270636	0.232802		-9.50139	-11.602	-10.2079
		0.248653	0.176307	0.114904		-2.21811	-8.86473	24.3052
		0.245818	0.145083	0.0768013		-91.652	-94.097	-53.2285
		0.245999	0.165209	0.196291		-3.65686	-1.89121	1.75137
		0.205101	0.0785413	-0.0149645		0.867104	6.83855	17.5027
		0.366584	0.0543915	-0.021001		4.75015	-11.4131	64.0241
		0.297676	0.110839	-0.0592269		-7.53078	-6.4915	-3.74489
		0.453656	0.0900457	0.0795395		0.1994	72.4446	59.0428
		0.239542	0.130883	-0.0342547		14.8947	-5.44725	1.3738
		0.534487	0.559871	0.00866573		-4.12724	7.90305	21.5003
		0.371071	0.0476572	0.00459582		-1.04435	7.82605	12.4926
		0.423118	0.360255	0.0339449		5.00419	4.41225	-2.01778
		0.276956	0.0676814	-0.0269288		6.8034	22.2638	18.5696
		0.466849	0.435551	0.0327725		-2.27254	20.1171	5.79668
		0.466713	0.276832	-0.0261478		0.605018	27.7379	5.27829
		0.363949	0.145822	-0.120515		-25.09	-27.6956	-21.0363
		0.364016	0.182227	0.0452768		-6.15413	-5.63998	-6.46129
		0.305913	-0.000602953	NaN		6.77452	-14.154	-1.77615
		0.57692	0.618991	0.0337848		-1.45611	-13.7868	-34.2272
		0.531181	0.340405	-0.0259286		19.063	7.72997	-25.7526
		0.451161	0.356335	0.0613625		9.10315	2.92312	16.7801
		0.19376	0.0496199	0.00733013		-5.80225	-17.0265	-12.8395
		0.414978	0.0455077	0.022945		-17.1639	-6.65298	-20.2682
		0.295136	0.325806	0.0269342		1.16529	7.90945	26.7481
		0.244206	0.0857089	0.0562777		-55.0123	-59.9419	-50.7165
	Males	0.299729	0.17769	0.157677		-1.32164	-7.05487	-6.5841
		0.209442	0.063857	0.0234235		-5.7194	-5.29666	-14.6312
		0.172475	-0.122207	-0.0846377		-0.5687	-13.3366	-16.5858
		0.49017	0.412829	0.022861		1.08214	10.6147	13.5546
		0.309246	0.151379	-0.0513547		-71.1137	-79.7067	-7.34882
		0.241882	0.126634	0.00437728		-68.1315	-44.262	-79.3179
		0.467078	0.0299073	0.0107593		-9.54125	24.8638	-6.52872
		0.251379	0.193554	0.00765406		-0.949893	1.00013	-3.85082
		0.559875	0.177127	0.187423		-0.496092	31.254	8.11549
